# Supplementary material for: Photothermal effects control ultrafast charge transport in titanium carbide MXenes
Source: Nat Commun. 2026 Jan 29;17:1201. doi: 10.1038/s41467-026-68831-4 (PMC12858860; doi:10.1038/s41467-026-68831-4)
Supplement: Supplementary file 3 — Source Data [file 41467_2026_68831_MOESM3_ESM.xlsx]

## Sheet: Figure 2a
	Reference		286 K		196 K		97 K
time	electric field	time	electric field	time	electric field	time	electric field
0	2.56667e-05	-2	1.5e-06	0	7.66667e-06	0	1.8875e-05
0.05	3.2e-05	-1.95	1.21667e-05	0.05	1.26667e-05	0.05	1.75e-06
0.1	2.85e-05	-1.9	1e-05	0.1	3.88889e-07	0.1	1.45e-05
0.15	4.25e-05	-1.85	9.91667e-06	0.15	7.16667e-06	0.15	7.625e-06
0.2	3.03333e-05	-1.8	6.83333e-06	0.2	7.22222e-06	0.2	1.675e-05
0.25	3.51667e-05	-1.75	1.03333e-05	0.25	4e-06	0.25	2e-06
0.3	3.43333e-05	-1.7	1.51667e-05	0.3	3.16667e-06	0.3	8.875e-06
0.35	3.85e-05	-1.65	2.725e-05	0.35	3.55556e-06	0.35	-2e-06
0.4	5.08333e-05	-1.6	9.66667e-06	0.4	3.83333e-06	0.4	-2.375e-06
0.45	5.18333e-05	-1.55	2.01667e-05	0.45	3.44444e-06	0.45	6.75e-06
0.5	4.88333e-05	-1.5	1.16667e-05	0.5	4.5e-06	0.5	6.125e-06
0.55	5.1e-05	-1.45	1.28333e-05	0.55	7.16667e-06	0.55	9.375e-06
0.6	4.88333e-05	-1.4	1.475e-05	0.6	8.33333e-07	0.6	1.375e-06
0.65	5.28333e-05	-1.35	1.6e-05	0.65	9.83333e-06	0.65	1.2125e-05
0.7	5.41667e-05	-1.3	2e-05	0.7	4.33333e-06	0.7	-2.625e-06
0.75	5.55e-05	-1.25	1.2e-05	0.75	1.83333e-06	0.75	3.875e-06
0.8	5.46667e-05	-1.2	1.13333e-05	0.8	5.55556e-07	0.8	-2.875e-06
0.85	5.11667e-05	-1.15	1.64167e-05	0.85	4.22222e-06	0.85	-7.125e-06
0.9	6.08333e-05	-1.1	1.95e-05	0.9	-2.55556e-06	0.9	-1.75e-06
0.95	5.13333e-05	-1.05	2.41667e-05	0.95	1.38889e-06	0.95	-7.75e-06
1	6.06667e-05	-1	1.6e-05	1	-3.05556e-06	1	5e-07
1.05	4.51667e-05	-0.95	1.64167e-05	1.05	-6.16667e-06	1.05	-7.625e-06
1.1	5.55e-05	-0.9	2.05833e-05	1.1	-1e-06	1.1	-9.75e-06
1.15	4.88333e-05	-0.85	2.63333e-05	1.15	-4.16667e-06	1.15	-1.6625e-05
1.2	6.23333e-05	-0.8	2.11667e-05	1.2	-4.88889e-06	1.2	-1.0375e-05
1.25	4.96667e-05	-0.75	1.175e-05	1.25	5e-07	1.25	-4.875e-06
1.3	5.75e-05	-0.7	2.05833e-05	1.3	-1.66667e-06	1.3	-2e-06
1.35	6.3e-05	-0.65	8.66667e-06	1.35	1.11111e-07	1.35	5.75e-06
1.4	6.25e-05	-0.6	1.69167e-05	1.4	5.16667e-06	1.4	1.125e-05
1.45	5.3e-05	-0.55	1.95e-05	1.45	3.44444e-06	1.45	1.4375e-05
1.5	6e-05	-0.5	1.575e-05	1.5	1.07778e-05	1.5	1.0125e-05
1.55	6.23333e-05	-0.45	1.375e-05	1.55	9.33333e-06	1.55	1.9e-05
1.6	6.01667e-05	-0.4	1.54167e-05	1.6	1.43333e-05	1.6	2.4625e-05
1.65	7.35e-05	-0.35	1.85e-05	1.65	1.96111e-05	1.65	1.4875e-05
1.7	7.18333e-05	-0.3	-3.66667e-06	1.7	2.52222e-05	1.7	2.95e-05
1.75	5.91667e-05	-0.25	2.85e-05	1.75	2.34444e-05	1.75	3.0375e-05
1.8	6.08333e-05	-0.2	1.59167e-05	1.8	2.60556e-05	1.8	3.5875e-05
1.85	5.88333e-05	-0.15	3.08333e-06	1.85	2.5e-05	1.85	3.85e-05
1.9	7.38333e-05	-0.1	1.03333e-05	1.9	3.02778e-05	1.9	3.7125e-05
1.95	6.76667e-05	-0.05	1.375e-05	1.95	3.06111e-05	1.95	3.5875e-05
2	4.41667e-05	4.54747e-13	2.2e-05	2	2.95e-05	2	3.3125e-05
2.05	3.81667e-05	0.05	5.66667e-06	2.05	2.38889e-05	2.05	2.125e-05
2.1	1.98333e-05	0.1	7.66667e-06	2.1	2.11667e-05	2.1	1.775e-05
2.15	-8.5e-06	0.15	1.275e-05	2.15	1.72222e-05	2.15	1.175e-05
2.2	-4.85e-05	0.2	1.96667e-05	2.2	5.77778e-06	2.2	4.625e-06
2.25	-0.000100667	0.25	6.5e-06	2.25	-6.16667e-06	2.25	1e-06
2.3	-0.000154333	0.3	7.58333e-06	2.3	-1.93889e-05	2.3	-1.55e-05
2.35	-0.0002495	0.35	1.40833e-05	2.35	-4.14444e-05	2.35	-4.4375e-05
2.4	-0.000375167	0.4	1e-05	2.4	-7.17222e-05	2.4	-6.575e-05
2.45	-0.000527333	0.45	6.33333e-06	2.45	-0.000109	2.45	-9.25e-05
2.5	-0.000716	0.5	3.58333e-06	2.5	-0.000139	2.5	-0.000127875
2.55	-0.00101	0.55	-4.83333e-06	2.55	-0.000198389	2.55	-0.0001675
2.6	-0.0013	0.6	1.91667e-06	2.6	-0.000255556	2.6	-0.00021725
2.65	-0.00177	0.65	4.08333e-06	2.65	-0.000331778	2.65	-0.00029225
2.7	-0.00216	0.7	1.15833e-05	2.7	-0.000408444	2.7	-0.000351125
2.75	-0.00276	0.75	-1.66667e-06	2.75	-0.000504944	2.75	-0.000448625
2.8	-0.00334	0.8	-9.5e-06	2.8	-0.000606556	2.8	-0.000536125
2.85	-0.00402	0.85	-3.41667e-06	2.85	-0.000713833	2.85	-0.0006195
2.9	-0.00461	0.9	-2.58333e-06	2.9	-0.000818833	2.9	-0.00070225
2.95	-0.00516	0.95	8.58333e-06	2.95	-0.000887944	2.95	-0.0007735
3	-0.00556	1	5.33333e-06	3	-0.000941222	3	-0.000818125
3.05	-0.00567	1.05	-4.08333e-06	3.05	-0.000934056	3.05	-0.00080125
3.1	-0.00536	1.1	4.5e-06	3.1	-0.000852944	3.1	-0.000728625
3.15	-0.00455	1.15	-4.66667e-06	3.15	-0.000675556	3.15	-0.00056075
3.2	-0.00315	1.2	7.5e-06	3.2	-0.000394389	3.2	-0.0003295
3.25	-0.000958167	1.25	1.525e-05	3.25	4.38889e-06	3.25	3.75e-05
3.3	0.00168	1.3	1.425e-05	3.3	0.000511833	3.3	0.000469
3.35	0.00502	1.35	7.66667e-06	3.35	0.00112	3.35	0.00104
3.4	0.00874	1.4	4e-06	3.4	0.0018	3.4	0.00155
3.45	0.0126	1.45	1.875e-05	3.45	0.00243	3.45	0.00215
3.5	0.016	1.5	1.05833e-05	3.5	0.00302	3.5	0.00262
3.55	0.01858	1.55	1.50833e-05	3.55	0.00342	3.55	0.00296
3.6	0.01986	1.6	1.825e-05	3.6	0.00357	3.6	0.00307
3.65	0.01936	1.65	2.125e-05	3.65	0.00338	3.65	0.00289
3.7	0.01675	1.7	2.675e-05	3.7	0.00283	3.7	0.00242
3.75	0.01249	1.75	3.725e-05	3.75	0.002	3.75	0.00165
3.8	0.00607	1.8	3.95e-05	3.8	0.000782333	3.8	0.0006335
3.85	-0.000862167	1.85	3.83333e-05	3.85	-0.000483222	3.85	-0.000559375
3.9	-0.00816	1.9	4.1e-05	3.9	-0.00176	3.9	-0.00154
3.95	-0.01493	1.95	2.41667e-05	3.95	-0.0029	3.95	-0.00259
4	-0.01918	2	4.39167e-05	4	-0.00354	4	-0.00308
4.05	-0.02094	2.05	3.16667e-05	4.05	-0.00373	4.05	-0.00323
4.1	-0.0198	2.1	3.06667e-05	4.1	-0.00339	4.1	-0.00292
4.15	-0.01554	2.15	3.03333e-05	4.15	-0.00251	4.15	-0.00213
4.2	-0.00941	2.2	1.75e-05	4.2	-0.00138	4.2	-0.00118
4.25	-0.00258	2.25	1.39167e-05	4.25	-0.000138833	4.25	-1.4375e-05
4.3	0.00395	2.3	-1.01667e-05	4.3	0.000938	4.3	0.000870375
4.35	0.00877	2.35	-2.85833e-05	4.35	0.00168	4.35	0.0015
4.4	0.01087	2.4	-6.59167e-05	4.4	0.00192	4.4	0.00167
4.45	0.01001	2.45	-9.54167e-05	4.45	0.00164	4.45	0.00137
4.5	0.00744	2.5	-0.000126667	4.5	0.00102	4.5	0.000907375
4.55	0.0023	2.55	-0.00018575	4.55	0.000232778	4.55	0.000104875
4.6	-0.00166	2.6	-0.000264083	4.6	-0.000515167	4.6	-0.000464625
4.65	-0.00472	2.65	-0.0003445	4.65	-0.000928778	4.65	-0.00084125
4.7	-0.00592	2.7	-0.000424	4.7	-0.00102	4.7	-0.000891
4.75	-0.00498	2.75	-0.000525	4.75	-0.000771222	4.75	-0.000645875
4.8	-0.00266	2.8	-0.000656083	4.8	-0.000305778	4.8	-0.000248625
4.85	0.000144833	2.85	-0.0007675	4.85	0.000154944	4.85	0.00018525
4.9	0.00226	2.9	-0.000893833	4.9	0.000479444	4.9	0.000432625
4.95	0.00309	2.95	-0.000974583	4.95	0.000538111	4.95	0.000481875
5	0.00239	3	-0.00106	5	0.000323222	5	0.000282375
5.05	0.0005105	3.05	-0.00108	5.05	-9.66667e-06	5.05	-3.8125e-05
5.1	-0.00136	3.1	-0.00103	5.1	-0.000336833	5.1	-0.000295875
5.15	-0.00273	3.15	-0.000883417	5.15	-0.000498556	5.15	-0.000433625
5.2	-0.00278	3.2	-0.00060175	5.2	-0.000422889	5.2	-0.000365375
5.25	-0.00156	3.25	-0.000193	5.25	-0.000164667	5.25	-0.0001125
5.3	0.0002195	3.3	0.000312167	5.3	0.000176667	5.3	0.000176125
5.35	0.00206	3.35	0.000959333	5.35	0.000458444	5.35	0.000418625
5.4	0.00306	3.4	0.00168	5.4	0.000565056	5.4	0.00048625
5.45	0.00278	3.45	0.00239	5.45	0.000452556	5.45	0.0003955
5.5	0.0013	3.5	0.00309	5.5	0.000154222	5.5	0.000111125
5.55	-0.000354333	3.55	0.00361	5.55	-0.000134556	5.55	-0.000126
5.6	-0.00186	3.6	0.00389	5.6	-0.000359611	5.6	-0.00032425
5.65	-0.00246	3.65	0.00383	5.65	-0.0004155	5.65	-0.0003655
5.7	-0.00201	3.7	0.00338	5.7	-0.000284722	5.7	-0.00023475
5.75	-0.000816167	3.75	0.00259	5.75	-4.63333e-05	5.75	-2.5375e-05
5.8	0.000639833	3.8	0.00146	5.8	0.000166222	5.8	0.000167875
5.85	0.00156	3.85	-7.41667e-06	5.85	0.000311	5.85	0.000276625
5.9	0.00176	3.9	-0.00125	5.9	0.000293	5.9	0.000242375
5.95	0.00112	3.95	-0.00274	5.95	0.0001445	5.95	0.0001255
6	8.6e-05	4	-0.00354	6	-3.00556e-05	6	-3.9125e-05
6.05	-0.000876	4.05	-0.00403	6.05	-0.000175556	6.05	-0.000146875
6.1	-0.00132	4.1	-0.0039	6.1	-0.000210611	6.1	-0.000177125
6.15	-0.00114	4.15	-0.00316	6.15	-0.000138167	6.15	-0.000102375
6.2	-0.000408667	4.2	-0.00209	6.2	-5.55556e-06	6.2	9.625e-06
6.25	0.0003855	4.25	-0.000734083	6.25	0.0001315	6.25	0.0001335
6.3	0.0009095	4.3	0.000512083	6.3	0.000188778	6.3	0.000172
6.35	0.000998167	4.35	0.0015	6.35	0.000160889	6.35	0.00014
6.4	0.000705667	4.4	0.002	6.4	8.76111e-05	6.4	7.7875e-05
6.45	-3.38333e-05	4.45	0.00193	6.45	-2.73889e-05	6.45	-2.025e-05
6.5	-0.000417167	4.5	0.00147	6.5	-8.86667e-05	6.5	-8.1875e-05
6.55	-0.0006205	4.55	0.000627833	6.55	-9.90556e-05	6.55	-9.2375e-05
6.6	-0.000491833	4.6	-0.000166667	6.6	-4.85e-05	6.6	-5.05e-05
6.65	-9.46667e-05	4.65	-0.000831917	6.65	1.42222e-05	6.65	1.2125e-05
6.7	0.000251167	4.7	-0.00109	6.7	6.5e-05	6.7	5.35e-05
6.75	0.000409833	4.75	-0.0009795	6.75	8.07222e-05	6.75	7.55e-05
6.8	0.0003635	4.8	-0.00058975	6.8	5.62222e-05	6.8	5.3375e-05
6.85	0.000130333	4.85	-2.60833e-05	6.85	2.22222e-05	6.85	1.025e-05
6.9	-9.26667e-05	4.9	0.000401083	6.9	-2.43889e-05	6.9	-1.45e-05
6.95	-0.0001885	4.95	0.000569083	6.95	-3.03333e-05	6.95	-1.65e-05
7	-9.91667e-05	5	0.00045775	7	-9.83333e-06	7	-1.75e-06
7.05	1.6e-05	5.05	0.000145583	7.05	2.30556e-05	7.05	7e-06
7.1	0.000185833	5.1	-0.000232417	7.1	4.90556e-05	7.1	4.175e-05
7.15	0.000223667	5.15	-0.000494667	7.15	4.55e-05	7.15	4.425e-05
7.2	0.000125	5.2	-0.000522083	7.2	2.13889e-05	7.2	3.875e-06
7.25	-4.3e-05	5.25	-0.000314333	7.25	-1.50556e-05	7.25	-1.3e-05
7.3	-0.000256	5.3	1.20833e-05	7.3	-4.76111e-05	7.3	-4.025e-05
7.35	-0.000291	5.35	0.000371333	7.35	-6.06111e-05	7.35	-5.175e-05
7.4	-0.000224167	5.4	0.000586917	7.4	-4.11667e-05	7.4	-2.15e-05
7.45	-4.95e-05	5.45	0.000554167	7.45	-1.47222e-05	7.45	3.875e-06
7.5	0.000162167	5.5	0.000329667	7.5	2.11667e-05	7.5	2.9375e-05
7.55	0.0002815	5.55	-7.58333e-06	7.55	3.44444e-05	7.55	4e-05
7.6	0.000307167	5.6	-0.000298833	7.6	4.32222e-05	7.6	3.725e-05
7.65	0.0002305	5.65	-0.000440583	7.65	2.64444e-05	7.65	2.5125e-05
7.7	9.31667e-05	5.7	-0.000373417	7.7	2.66667e-06	7.7	1.1125e-05
7.75	-2.4e-05	5.75	-0.000156333	7.75	-8.05556e-06	7.75	5.5e-06
7.8	-0.000116	5.8	9.53333e-05	7.8	-2.94444e-06	7.8	5e-06
7.85	-0.000133	5.85	0.00029475	7.85	-3.22222e-06	7.85	-1.375e-06
7.9	-0.000118833	5.9	0.000331833	7.9	9.77778e-06	7.9	1.25e-05
7.95	-7.36667e-05	5.95	0.000227417	7.95	1.6e-05	7.95	1.0625e-05
8	-5.11667e-05	6	4.45833e-05	8	1.66667e-05	8	1.7875e-05
8.05	-4.96667e-05	6.05	-0.00012675	8.05	1.03333e-05	8.05	2.1e-05
8.1	-4.68333e-05	6.1	-0.00021	8.1	1.11667e-05	8.1	6.375e-06
8.15	-1.81667e-05	6.15	-0.000180833	8.15	6.22222e-06	8.15	1.1375e-05
8.2	2.91667e-05	6.2	-8.44167e-05	8.2	1.02778e-05	8.2	8.5e-06
8.25	7.7e-05	6.25	7.75833e-05	8.25	9.44444e-06	8.25	1.375e-05
8.3	0.000113667	6.3	0.000173583	8.3	1.34444e-05	8.3	1.6125e-05
8.35	0.000102167	6.35	0.000183083	8.35	8.11111e-06	8.35	1.9375e-05
8.4	5.86667e-05	6.4	0.000109583	8.4	5.05556e-06	8.4	1.275e-05
8.45	-1.23333e-05	6.45	-1.91667e-06	8.45	2.11111e-06	8.45	6.25e-06
8.5	-5.58333e-05	6.5	-7.66667e-05	8.5	-1.21111e-05	8.5	-9.375e-06
8.55	-8.03333e-05	6.55	-0.0001105	8.55	-6.16667e-06	8.55	-1e-05
8.6	-6.33333e-05	6.6	-9.01667e-05	8.6	-5.16667e-06	8.6	7e-06
8.65	-8.16667e-06	6.65	-1.6e-05	8.65	9.16667e-06	8.65	1.7e-05
8.7	3.3e-05	6.7	5.65e-05	8.7	2.32222e-05	8.7	8.625e-06
8.75	7.9e-05	6.75	9.74167e-05	8.75	2.52778e-05	8.75	1.6e-05
8.8	9.78333e-05	6.8	8.83333e-05	8.8	1.86111e-05	8.8	2.2375e-05
8.85	7.05e-05	6.85	3.94167e-05	8.85	1.72778e-05	8.85	1.675e-05
8.9	2.56667e-05	6.9	-1.66667e-06	8.9	1.66667e-05	8.9	9e-06
8.95	-1.73333e-05	6.95	-3.05e-05	8.95	2.44444e-06	8.95	3.375e-06
9	-2.93333e-05	7	-1.625e-05	9	5.94444e-06	9	1.1625e-05
9.05	-4.3e-05	7.05	1e-05	9.05	8.11111e-06	9.05	5.25e-06
9.1	-1.3e-05	7.1	4.94167e-05	9.1	3.66667e-06	9.1	1.4875e-05
9.15	5.66667e-06	7.15	6.1e-05	9.15	1.23333e-05	9.15	4.25e-06
9.2	2.18333e-05	7.2	4.60833e-05	9.2	1.50556e-05	9.2	1.45e-05
9.25	3.55e-05	7.25	1.41667e-05	9.25	1.21667e-05	9.25	2.075e-05
9.3	4.68333e-05	7.3	-4.16667e-05	9.3	1.3e-05	9.3	1.4375e-05
9.35	4.46667e-05	7.35	-5.08333e-05	9.35	4.61111e-06	9.35	8.5e-06
9.4	4.83333e-05	7.4	-4.35833e-05	9.4	7.05556e-06	9.4	2.75e-06
9.45	4.71667e-05	7.45	-2.43333e-05	9.45	1.48889e-05	9.45	1.375e-06
9.5	3.5e-05	7.5	1.63333e-05	9.5	9.72222e-06	9.5	6.625e-06
9.55	1.31667e-05	7.55	4.83333e-05	9.55	8.72222e-06	9.55	7.125e-06
9.6	2e-06	7.6	5.54167e-05	9.6	8.94444e-06	9.6	9.125e-06
9.65	-2.5e-06	7.65	3.30833e-05	9.65	1.04444e-05	9.65	-5.5e-06
9.7	-1.5e-06	7.7	1e-05	9.7	1.02778e-05	9.7	2.0375e-05
9.75	9e-06	7.75	6.5e-06	9.75	7.27778e-06	9.75	1.375e-06
9.8	1.1e-05	7.8	-7.75e-06	9.8	1.06667e-05	9.8	1.3875e-05
9.85	2.25e-05	7.85	-7.5e-06	9.85	1.82778e-05	9.85	1.575e-05
9.9	2.78333e-05	7.9	1.19167e-05	9.9	1.52778e-05	9.9	1.2875e-05
9.95	4.61667e-05	7.95	1.2e-05	9.95	1.76667e-05	9.95	2.0625e-05
--		8	2.075e-05	--	--	--	--
--		8.05	8.75e-06	--	--	--	--
--		8.1	3.25e-06	--	--	--	--
--		8.15	8.83333e-06	--	--	--	--
--		8.2	3.5e-06	--	--	--	--
--		8.25	7.41667e-06	--	--	--	--
--		8.3	3.66667e-06	--	--	--	--
--		8.35	5.25e-06	--	--	--	--
--		8.4	3.75e-06	--	--	--	--
--		8.45	1.25e-06	--	--	--	--
--		8.5	4.25e-06	--	--	--	--
		8.55	3.58333e-06	--	--	--	--
		8.6	3.66667e-06	--	--	--	--
		8.65	2.06667e-05	--	--	--	--
		8.7	1.68333e-05	--	--	--	--
		8.75	2.41667e-05	--	--	--	--
		8.8	1.71667e-05	--	--	--	--
		8.85	1.48333e-05	--	--	--	--
		8.9	1.49167e-05	--	--	--	--
		8.95	5.5e-06	--	--	--	--
		9	7.66667e-06	--	--	--	--
		9.05	1.33333e-06	--	--	--	--
		9.1	6.33333e-06	--	--	--	--
		9.15	6.25e-06	--	--	--	--
		9.2	1.24167e-05	--	--	--	--
		9.25	1.14167e-05	--	--	--	--
		9.3	1.725e-05	--	--	--	--
		9.35	1.5e-05	--	--	--	--
		9.4	7.5e-06	--	--	--	--
		9.45	6.83333e-06	--	--	--	--
		9.5	1.91667e-05	--	--	--	--
		9.55	1.39167e-05	--	--	--	--
		9.6	1.48333e-05	--	--	--	--
		9.65	2.21667e-05	--	--	--	--
		9.7	9.75e-06	--	--	--	--
		9.75	1.03333e-05	--	--	--	--
		9.8	1.075e-05	--	--	--	--
		9.85	1.45833e-05	--	--	--	--
		9.9	2.19167e-05	--	--	--	--
		9.95	1.40833e-05	--	--	--	--
		10	1.23333e-05	--	--	--	--
		10.05	1.60833e-05	--	--	--	--
		10.1	8.08333e-06	--	--	--	--
		10.15	1.00833e-05	--	--	--	--
		10.2	8.08333e-06	--	--	--	--
		10.25	8.75e-06	--	--	--	--
		10.3	1.475e-05	--	--	--	--
		10.35	1.3e-05	--	--	--	--
		10.4	7.08333e-06	--	--	--	--
		10.45	9.66667e-06	--	--	--	--
		10.5	1.54167e-05	--	--	--	--
		10.55	1.56667e-05	--	--	--	--
		10.6	9.58333e-06	--	--	--	--
		10.65	1.775e-05	--	--	--	--
		10.7	6.66667e-06	--	--	--	--
		10.75	1.78333e-05	--	--	--	--
		10.8	1.11667e-05	--	--	--	--
		10.85	7.08333e-06	--	--	--	--
		10.9	2.04167e-05	--	--	--	--
		10.95	1.54167e-05	--	--	--	--
		--	--	--	--	--	--
		--	--	--	--	--	--
		--	--	--	--	--	--
		--	--	--	--	--	--
		--	--	--	--	--	--
		--	--	--	--	--	--
		--	--	--	--	--	--
		--	--	--	--	--	--
		--	--	--	--	--	--
		--	--	--	--	--	--
		--	--	--	--	--	--
		--	--	--	--	--	--
		--	--	--	--	--	--
		--	--	--	--	--	--
		--	--	--	--	--	--
		--	--	--	--	--	--
		--	--	--	--	--	--
		--	--	--	--	--	--
		--	--	--	--	--	--
		--	--	--	--	--	--
		--	--	--	--	--	--
		--	--	--	--	--	--
		--	--	--	--	--	--
		--	--	--	--	--	--
		--	--	--	--	--	--
		--	--	--	--	--	--
		--	--	--	--	--	--
		--	--	--	--	--	--
		--	--	--	--	--	--
		--	--	--	--	--	--
		--	--	--	--	--	--

## Sheet: Figure 2b
	286 K			196 K			97 K
Frequency	Re_sigma	Ima_sigma	Frequency	Re_sigma	Ima_sigma	Frequency	Re_sigma	Ima_sigma
410156000000	1288930	41263.5	410156000000	1411440	131513	410156000000	1638910	169531
429688000000	1283350	31095.4	429688000000	1410120	75743.9	429688000000	1635300	106835
449219000000	1279580	32883.2	449219000000	1390940	84841.4	449219000000	1617250	120229
468750000000	1279800	28691.7	468750000000	1418490	67075.4	468750000000	1656740	107432
488281000000	1273250	25955.7	488281000000	1395020	46050.2	488281000000	1638790	93350.9
507813000000	1273520	28120.4	507813000000	1400570	63825.8	507813000000	1651940	126145
527344000000	1275190	25770.5	527344000000	1405280	43545.5	527344000000	1664180	113955
546875000000	1273480	29656	546875000000	1382140	54055.9	546875000000	1642320	133475
566406000000	1276420	36135.8	566406000000	1391230	62085.2	566406000000	1659510	149317
585938000000	1275370	39567.4	585938000000	1372690	50855.7	585938000000	1647890	139484
605469000000	1272560	46587.2	605469000000	1360340	66551.3	605469000000	1643460	162121
625000000000	1273950	49838.1	625000000000	1362600	56241.4	625000000000	1658400	156382
644531000000	1273680	50034.1	644531000000	1344150	52774.2	644531000000	1646070	158295
664063000000	1277440	52928.7	664063000000	1351800	57421	664063000000	1661070	171923
683594000000	1284970	53303.9	683594000000	1353550	43394.6	683594000000	1667020	160151
703125000000	1290040	55923.7	703125000000	1353820	52260	703125000000	1666520	172229
722656000000	1296650	61599.1	722656000000	1372340	52938.3	722656000000	1688550	171883
742188000000	1300430	64786	742188000000	1371840	54765	742188000000	1688810	167979
761719000000	1299650	69593.6	761719000000	1382060	72151.4	761719000000	1703350	183057
781250000000	1299440	72991.5	781250000000	1389190	72267.9	781250000000	1717790	178303
800781000000	1296190	73138.5	800781000000	1382880	83737.9	800781000000	1715340	189865
820313000000	1292590	74823.8	820313000000	1391010	89499.6	820313000000	1729370	199352
839844000000	1291290	74526.7	839844000000	1385840	83291.1	839844000000	1724240	195856
859375000000	1288520	73753.1	859375000000	1386790	88062.8	859375000000	1721560	207458
878906000000	1288130	74704.4	878906000000	1395950	77324.6	878906000000	1726720	199834
898438000000	1289630	73326.6	898438000000	1395550	72523.2	898438000000	1717530	196976
917969000000	1290990	72774.3	917969000000	1410940	71840.8	917969000000	1726920	198789
937500000000	1296000	72848.1	937500000000	1419580	62970.5	937500000000	1729710	188982
957031000000	1301480	71659.7	957031000000	1427560	70160.4	957031000000	1731650	198450
976563000000	1306870	73292.2	976563000000	1442370	70743.3	976563000000	1743670	201311
996094000000	1313510	75459.3	996094000000	1441810	75186.9	996094000000	1737660	208296
1015630000000	1316900	78072.9	1015630000000	1448250	86798.6	1015630000000	1739540	225062
1035160000000	1318690	83116.6	1035160000000	1447420	86283.1	1035160000000	1734130	226705
1054690000000	1318880	86538.1	1054690000000	1439930	95119.5	1054690000000	1720440	238136
1074220000000	1315450	89826.3	1074220000000	1441340	95646.7	1074220000000	1719070	239956
1093750000000	1312500	92816.9	1093750000000	1431520	91944.2	1093750000000	1706370	235274
1113280000000	1309050	92891.7	1113280000000	1430630	94735.3	1113280000000	1704870	239230
1132810000000	1305650	93411.6	1132810000000	1431130	85326.3	1132810000000	1707190	229663
1152340000000	1305410	92937.2	1152340000000	1427510	85080.7	1152340000000	1703930	231152
1171880000000	1305490	91638.4	1171880000000	1436500	82737.8	1171880000000	1715120	231948
1191410000000	1307550	92680.6	1191410000000	1436490	78003.6	1191410000000	1715150	228773
1210940000000	1311500	93563.9	1210940000000	1442280	84911.5	1210940000000	1720060	238965
1230470000000	1313980	96430.4	1230470000000	1448980	82660.5	1230470000000	1727080	237368
1250000000000	1317160	101711	1250000000000	1445960	89413.9	1250000000000	1722710	244337
1269530000000	1318440	106295	1269530000000	1452180	95521	1269530000000	1730740	251627
1289060000000	1316960	112472	1289060000000	1446750	94850.4	1289060000000	1727430	251082
1308590000000	1315600	117392	1308590000000	1443600	103761	1308590000000	1726430	264405
1328130000000	1311820	119759	1328130000000	1443600	99816.4	1328130000000	1729840	265824
1347660000000	1308490	122064	1347660000000	1433990	100759	1347660000000	1719240	274016
1367190000000	1307040	121294	1367190000000	1437560	101632	1367190000000	1721080	284347
1386720000000	1305100	120236	1386720000000	1433640	94179	1386720000000	1712430	282651
1406250000000	1306140	120394	1406250000000	1433360	99897.5	1406250000000	1704780	293947
1425780000000	1307610	119699	1425780000000	1439790	96023.1	1425780000000	1706830	291684
1445310000000	1308440	122271	1445310000000	1434440	99381.9	1445310000000	1696700	293576
1464840000000	1311030	126010	1464840000000	1440940	107073	1464840000000	1703120	301408
1484380000000	1311240	130321	1484380000000	1437490	105045	1484380000000	1702520	298115
1503910000000	1311170	137863	1503910000000	1433250	116084	1503910000000	1700590	312917
1523440000000	1310930	144159	1523440000000	1436010	114538	1523440000000	1707470	317677
1542970000000	1307170	151046	1542970000000	1425470	115787	1542970000000	1695140	326294
1562500000000	1303840	157833	1562500000000	1429230	119950	1562500000000	1694190	340875
1582030000000	1298270	160462	1582030000000	1425860	111249	1582030000000	1682330	337424
1601560000000	1291010	162469	1601560000000	1423710	117242	1601560000000	1666430	346916
1621090000000	1286250	160567	1621090000000	1432060	111550	1621090000000	1663900	339778
1640630000000	1280920	155527	1640630000000	1425850	111346	1640630000000	1646620	332173
1660160000000	1279640	151714	1660160000000	1434740	117936	1660160000000	1650150	332356
1679690000000	1282420	146317	1679690000000	1433830	111575	1679690000000	1650490	317695
1699220000000	1285900	144738	1699220000000	1431120	122557	1699220000000	1651190	326151
1718750000000	1293420	146899	1718750000000	1438650	120381	1718750000000	1667500	327038
1738280000000	1299060	149831	1738280000000	1429280	122489	1738280000000	1663730	335808
1757810000000	1302640	157141	1757810000000	1436330	130754	1757810000000	1674880	357612
1777340000000	1305650	162864	1777340000000	1433980	124900	1777340000000	1674080	363207
1796880000000	1303260	167813	1796880000000	1432040	137025	1796880000000	1667460	388094
1816410000000	1300890	173356	1816410000000	1440280	134988	1816410000000	1672440	396257
1835940000000	1296790	175241	1835940000000	1432090	140000	1835940000000	1656360	406244
1855470000000	1290940	179372	1855470000000	1441810	148439	1855470000000	1659180	420593
1875000000000	1288390	183106	1875000000000	1438510	143516	1875000000000	1649770	415629
1894530000000	1284330	186857	1894530000000	1439990	156410	1894530000000	1641930	430423
1914060000000	1283280	194374	1914060000000	1448930	150514	1914060000000	1645050	426016
1933590000000	1284290	199939	1933590000000	1443250	156634	1933590000000	1628800	432786
1953130000000	1284170	208308	1953130000000	1458840	161052	1953130000000	1634840	442828
1972660000000	1287910	217104	1972660000000	1456000	157174	1972660000000	1622200	441605
1992190000000	1289070	224419	1992190000000	1464470	172844	1992190000000	1618510	464315

## Sheet: Figure 2c
	conductivity	scattering time
287	1195550	11
254	1283990	12
225	1347460	12
196	1408170	13
165	1489020	14
137	1553570	14
109	1632450	16
97	1709030	17
78	1742310	18

## Sheet: Figure 3a
	0.71 eV		1.55 eV		2.07 eV		2.76 eV		3.10 eV		3.88 eV
time	photoconductivity	time	photoconductivity	time	photoconductivity	time	photoconductivity	time	photoconductivity	time	photoconductivity
-63.46	15.4207	-244.22	26.1482	-130.81	13.5798	-74.96	102.462	-198.63	-8.96354	-155.81	136.279
-53.46	11.9543	-234.22	0.15467	-120.81	160.764	-64.96	244.997	-188.63	-62.3993	-145.81	-355.874
-43.46	-57.4721	-224.22	-5.57534	-110.81	6.90391	-54.96	-21.7239	-178.63	-140.329	-135.81	20.7396
-33.46	30.0968	-214.22	5.70373	-100.81	-0.59306	-44.96	-4.82323	-168.63	70.7066	-125.81	130.537
-23.46	79.3622	-204.22	-4.40836	-90.81	-38.4002	-42.96	229.136	-158.63	-119.251	-115.81	259.137
-13.46	-15.5015	-194.22	19.2827	-80.81	135.588	-40.96	248.826	-148.63	-63.7529	-105.81	-190.819
-3.46	-65.3059	-184.22	-8.83239	-70.81	-113.04	-38.96	-3.10537	-138.63	-54.7932	-95.81	-1068.48
-3.46	49.4886	-174.22	-4.93284	-60.81	-199.236	-36.96	-133.002	-128.63	192.403	-85.81	-1486.58
-3.36	1.1128	-164.22	-5.14526	-50.81	27.682	-34.96	-337.031	-118.63	63.1006	-75.81	-844.87
-3.26	71.9633	-154.22	-22.393	-48.81	196.43	-32.96	164.122	-108.63	123.304	-65.81	-388.455
-3.16	-41.6646	-144.22	-48.8349	-46.81	-135.648	-30.96	145.556	-98.63	223.214	-55.81	-418.448
-3.06	36.0637	-134.22	10.807	-44.81	-247.765	-28.96	7.00359	-88.63	139.354	-53.81	480.303
-2.96	39.6087	-124.22	28.1963	-42.81	-28.8148	-26.96	155.863	-78.63	6.57085	-51.81	24.0022
-2.86	-123.681	-114.22	13.7362	-40.81	-71.8	-24.96	-180.376	-68.63	289.735	-49.81	-487.7
-2.76	32.2441	-104.22	-9.08939	-38.81	330.737	-22.96	144.367	-58.63	265.048	-47.81	-354.447
-2.66	-0.94057	-94.22	2.42045	-36.81	335.233	-20.96	-21.8036	-48.63	118.627	-45.81	23.2412
-2.56	-64.1955	-84.22	-9.52209	-34.81	-317.504	-18.96	-182.027	-46.63	320.39	-43.81	84.2741
-2.46	47.972	-74.22	23.864	-32.81	-88.549	-16.96	261.974	-44.63	-120.911	-41.81	161.821
-2.36	52.0538	-64.22	14.7196	-30.81	108.639	-14.96	187.313	-42.63	448.458	-39.81	-366.852
-2.26	19.5744	-54.22	9.9678	-28.81	-51.0269	-12.96	503.73	-40.63	-151.009	-37.81	853.806
-2.16	48.2841	-44.22	22.1387	-26.81	-189.29	-10.96	-96.6628	-38.63	-10.6789	-35.81	-183.829
-2.06	7.90951	-42.22	31.9613	-24.81	-97.9014	-8.96	32.243	-36.63	-445.787	-33.81	-101.336
-1.96	81.5436	-40.22	-0.4731	-22.81	-59.9746	-6.96	1.05715	-34.63	-46.7212	-31.81	266.231
-1.86	22.4641	-38.22	47.8646	-20.81	313.044	-4.96	102.741	-32.63	246.571	-29.81	-504.67
-1.76	31.3516	-36.22	-92.3234	-18.81	478.42	-2.96	-292.631	-30.63	-358.964	-27.81	189.978
-1.66	-1.63334	-34.22	-98.3179	-16.81	52.5693	-1.96	-282.978	-28.63	143.275	-25.81	-535.719
-1.56	-76.5282	-32.22	-3.1934	-14.81	179.299	-1.86	-225.762	-26.63	-155.467	-23.81	-819.499
-1.46	-31.4789	-30.22	-28.8947	-12.81	-18.4732	-1.76	273.287	-24.63	131.88	-21.81	-141.365
-1.36	-98.2851	-28.22	139.063	-10.81	165.72	-1.66	207.407	-22.63	-136.765	-19.81	-98.9767
-1.26	24.5923	-26.22	80.0529	-8.81	289.707	-1.56	-496.421	-20.63	249.172	-17.81	-287.174
-1.16	-17.4798	-24.22	-27.3684	-6.81	64.5296	-1.46	-336.101	-18.63	186.005	-15.81	117.226
-1.06	3.10375	-22.22	91.131	-4.81	4.72804	-1.36	620.203	-16.63	272.086	-13.81	174.225
-0.96	-9.21835	-20.22	34.8663	-2.81	-192.912	-1.26	251.581	-14.63	-14.023	-11.81	-552.005
-0.95	51.1549	-18.22	-26.2729	-2.71	276.472	-1.16	23.6672	-12.63	608.604	-9.81	48.2784
-0.94	26.5102	-16.22	-224.191	-2.61	17.2932	-1.06	-34.882	-10.63	302.555	-7.81	152.613
-0.93	-19.1753	-14.22	-113.04	-2.51	447.904	-0.96	59.741	-8.63	75.8969	-5.81	3.30278
-0.92	-23.741	-12.22	65.8974	-2.41	183.779	-0.95	-40.4521	-6.63	1.8306	-3.81	509.678
-0.91	-24.4804	-10.22	44.5166	-2.31	48.9123	-0.94	-25.7151	-4.63	-414.328	-2.81	-836.333
-0.9	52.9783	-8.22	134.004	-2.21	-142.613	-0.93	-223.784	-2.63	135.809	-2.71	-340.2
-0.89	-8.2564	-6.22	77.0618	-2.11	-71.1606	-0.92	202.662	-2.53	42.0921	-2.61	541.729
-0.88	-45.7725	-4.22	-43.0502	-2.01	-424.932	-0.91	-102.644	-2.43	126.291	-2.51	837.439
-0.87	-16.3971	-3.22	-126.525	-1.91	-142.745	-0.9	-120.903	-2.33	18.0771	-2.41	325.148
-0.86	-6.16021	-3.12	85.921	-1.81	-91.1654	-0.89	-55.7452	-2.23	153.161	-2.31	131.697
-0.85	-151.422	-3.02	77.5676	-1.71	-90.8563	-0.88	306.841	-2.13	52.6352	-2.21	194.558
-0.84	-67.7969	-2.92	13.9015	-1.61	-91.1213	-0.87	268.932	-2.03	-221.194	-2.11	-188.914
-0.83	-213.604	-2.82	68.4805	-1.51	-163.368	-0.86	-475.796	-1.93	84.3379	-2.01	-424.53
-0.82	-75.2628	-2.72	27.772	-1.41	-210.267	-0.85	-194.496	-1.83	-11.7951	-1.91	-240.597
-0.81	-84.2936	-2.62	30.9045	-1.31	38.0837	-0.84	-425.468	-1.73	-451.679	-1.81	-391.772
-0.8	-143.877	-2.52	-90.4026	-1.3	-190.735	-0.83	-20.432	-1.63	72.2572	-1.71	-233.957
-0.79	-109.778	-2.42	-29.1352	-1.29	-35.6097	-0.82	-459.298	-1.53	-173.969	-1.61	-261.956
-0.78	-221.982	-2.32	-58.4849	-1.28	-20.3735	-0.81	40.6478	-1.43	103.887	-1.51	-742.596
-0.77	-268.062	-2.22	-49.8634	-1.27	124.353	-0.8	-257.429	-1.33	34.8802	-1.41	540.512
-0.76	-267.143	-2.12	-34.0315	-1.26	-51.6059	-0.79	194.228	-1.32	-305.85	-1.31	-334.334
-0.75	-232.176	-2.02	74.7314	-1.25	-9.31774	-0.78	-49.1646	-1.31	-3.74135	-1.21	-480.804
-0.74	-261.228	-1.92	57.2063	-1.24	-132.9	-0.77	210.726	-1.3	-87.7571	-1.2	-451.402
-0.73	-266.878	-1.82	8.28556	-1.23	302.281	-0.76	-241.673	-1.29	-123.908	-1.19	58.4525
-0.72	-283.97	-1.72	-17.6635	-1.22	-24.1739	-0.75	213.877	-1.28	227.622	-1.18	561.774
-0.71	-216.016	-1.62	44.3094	-1.21	104.038	-0.74	-97.5465	-1.27	141.776	-1.17	23.101
-0.7	-323.159	-1.52	85.8504	-1.2	-0.78409	-0.73	357.725	-1.26	456.881	-1.16	946.323
-0.69	-261.357	-1.42	-122.927	-1.19	27.8226	-0.72	124.992	-1.25	-159.967	-1.15	-50.1688
-0.68	-318.005	-1.32	27.2641	-1.18	-146.34	-0.71	-191.808	-1.24	-179.918	-1.14	-268.928
-0.67	-252.068	-1.22	113.623	-1.17	-352.322	-0.7	-411.843	-1.23	-487.61	-1.13	-338.348
-0.66	-360.568	-1.21	-62.571	-1.16	44.7517	-0.69	-574.692	-1.22	-355.546	-1.12	-221.793
-0.65	-353.597	-1.2	9.19292	-1.15	-257.968	-0.68	-179.11	-1.21	-192.456	-1.11	-560.724
-0.64	-313.389	-1.19	-6.43846	-1.14	-109.856	-0.67	175.135	-1.2	-464.821	-1.1	374.749
-0.63	-247.955	-1.18	-20.1349	-1.13	-164.444	-0.66	-65.0138	-1.19	-371.653	-1.09	198.808
-0.62	-339.685	-1.17	53.0708	-1.12	203.678	-0.65	-450.123	-1.18	-118.508	-1.08	-74.6698
-0.61	-469.34	-1.16	-86.739	-1.11	-236.375	-0.64	66.0436	-1.17	-240.322	-1.07	402.167
-0.6	-374.839	-1.15	-121.208	-1.1	-310.552	-0.63	-627.43	-1.16	-137.27	-1.06	612.293
-0.59	-375.392	-1.14	-156.511	-1.09	-106.608	-0.62	-253.629	-1.15	-278.76	-1.05	689.996
-0.58	-368.012	-1.13	-19.1105	-1.08	29.9647	-0.61	59.6484	-1.14	-192.273	-1.04	46.6687
-0.57	-443.382	-1.12	-49.88	-1.07	88.5601	-0.6	-169.47	-1.13	-594.689	-1.03	496.671
-0.56	-358.479	-1.11	58.1738	-1.06	-169.626	-0.59	-429.176	-1.12	255.078	-1.02	453.619
-0.55	-465.822	-1.1	-49.0264	-1.05	30.6211	-0.58	-298.025	-1.11	-134.89	-1.01	535.873
-0.54	-489.347	-1.09	103.019	-1.04	21.051	-0.57	-230.087	-1.1	79.0846	-1	103.488
-0.53	-606.081	-1.08	53.7348	-1.03	292.953	-0.56	-905.487	-1.09	-204.446	-0.99	210.009
-0.52	-559.613	-1.07	-49.1023	-1.02	466.735	-0.55	-929.493	-1.08	-249.474	-0.98	991.359
-0.51	-689.533	-1.06	-21.937	-1.01	337.211	-0.54	-974.445	-1.07	-294.227	-0.97	105.238
-0.5	-761.637	-1.05	14.5615	-1	78.1262	-0.53	-1123.21	-1.06	-155.848	-0.96	172.674
-0.49	-786.798	-1.04	-5.66068	-0.99	130.917	-0.52	-1687.1	-1.05	184.15	-0.95	-427.951
-0.48	-859.799	-1.03	-50.8285	-0.98	-423.321	-0.51	-1241.29	-1.04	187.17	-0.94	663.161
-0.47	-877.904	-1.02	40.1901	-0.97	-114.313	-0.5	-1906.31	-1.03	78.5355	-0.93	-270.095
-0.46	-1071.1	-1.01	28.6563	-0.96	-217.407	-0.49	-1811.03	-1.02	-331.476	-0.92	670.278
-0.45	-956.496	-1	-120.695	-0.95	-105.814	-0.48	-2115.13	-1.01	-99.5632	-0.91	-323.064
-0.44	-1204.13	-0.99	-133.33	-0.94	-247.707	-0.47	-2164.16	-1	-484.406	-0.9	-206.625
-0.43	-1246.98	-0.98	-143.63	-0.93	-328.068	-0.46	-2855.04	-0.99	-23.8758	-0.89	-1105.81
-0.42	-1225.68	-0.97	22.5099	-0.92	-46.3545	-0.45	-2881.36	-0.98	-213.964	-0.88	-591.408
-0.41	-1357.1	-0.96	-7.38697	-0.91	-132.382	-0.44	-3271.1	-0.97	-572.541	-0.87	-1011.19
-0.4	-1347.92	-0.95	-88.8826	-0.9	-253.615	-0.43	-3222.26	-0.96	-23.9674	-0.86	723.014
-0.39	-1477.32	-0.94	48.7456	-0.89	213.006	-0.42	-3014.73	-0.95	-161.339	-0.85	140.239
-0.38	-1547.38	-0.93	-204.354	-0.88	-292.241	-0.41	-3536.92	-0.94	-117.501	-0.84	887.171
-0.37	-1653.81	-0.92	-122.137	-0.87	81.0284	-0.4	-3245.8	-0.93	-120.064	-0.83	25.5511
-0.36	-1572.94	-0.91	-81.2377	-0.86	-163.338	-0.39	-3476.03	-0.92	-485.596	-0.82	74.0865
-0.35	-1752.78	-0.9	-170.264	-0.85	-146.167	-0.38	-3248.95	-0.91	-86.0182	-0.81	-600.392
-0.34	-1865.25	-0.89	-95.7688	-0.84	-164.478	-0.37	-3551.01	-0.9	149.464	-0.8	34.4181
-0.33	-1927.61	-0.88	-6.11597	-0.83	-426.706	-0.36	-3436.92	-0.89	-469.58	-0.79	880.404
-0.32	-1919.88	-0.87	-127.866	-0.82	-186.313	-0.35	-3620.25	-0.88	-345.662	-0.78	-277.212
-0.31	-1833.34	-0.86	-94.972	-0.81	-186.866	-0.34	-3481.68	-0.87	-330.012	-0.77	324.114
-0.3	-1858.18	-0.85	-23.6444	-0.8	-72.6809	-0.33	-3558.33	-0.86	-384.832	-0.76	850.069
-0.29	-1953.79	-0.84	-10.2894	-0.79	-208.701	-0.32	-3508.47	-0.85	-197.215	-0.75	553.84
-0.28	-1946.22	-0.83	-68.5087	-0.78	-72.5427	-0.31	-3328.66	-0.84	129.878	-0.74	-121.572
-0.27	-1932.15	-0.82	-65.4545	-0.77	-410.468	-0.3	-3248.86	-0.83	-197.399	-0.73	1091.81
-0.26	-1978.51	-0.81	-76.5141	-0.76	-477.874	-0.29	-3341.54	-0.82	-121.437	-0.72	-55.419
-0.25	-1959.75	-0.8	-12.8883	-0.75	-342.579	-0.28	-3298.26	-0.81	160.355	-0.71	177.574
-0.24	-1990.41	-0.79	-65.132	-0.74	-677.533	-0.27	-2537.31	-0.8	-253.317	-0.7	-316.413
-0.23	-2048.41	-0.78	-185.573	-0.73	-704.275	-0.26	-2511.64	-0.79	-322.232	-0.69	-116.205
-0.22	-2139.03	-0.77	-190.506	-0.72	-901.723	-0.25	-3136.15	-0.78	-169.119	-0.68	194.842
-0.21	-2170.16	-0.76	-268.681	-0.71	-737.58	-0.24	-3011.67	-0.77	-358.84	-0.67	-133.006
-0.2	-2091.67	-0.75	-300.153	-0.7	-1111.47	-0.23	-3044.76	-0.76	-411.831	-0.66	-312.447
-0.19	-2158.02	-0.74	-148.088	-0.69	-1360.95	-0.22	-4254.96	-0.75	-514.517	-0.65	-249.911
-0.18	-2255.18	-0.73	-35.4438	-0.68	-1547.45	-0.21	-4211.12	-0.74	-606.129	-0.64	-841.319
-0.17	-2321.85	-0.72	-286.646	-0.67	-1095.79	-0.2	-5322.79	-0.73	-427.389	-0.63	-844.819
-0.16	-2393.1	-0.71	6.46122	-0.66	-1175.11	-0.19	-5579.62	-0.72	-540.142	-0.62	-986.575
-0.15	-2525.6	-0.7	-130.92	-0.65	-1426.18	-0.18	-5953.24	-0.71	-450.452	-0.61	-311.747
-0.14	-2504.33	-0.69	-8.43032	-0.64	-1477.28	-0.17	-7148.14	-0.7	-446.792	-0.6	-537.389
-0.13	-2643.23	-0.68	-88.5981	-0.63	-1297.14	-0.16	-8239.05	-0.69	-361.403	-0.59	-1310.92
-0.12	-2709.29	-0.67	-225.562	-0.62	-1574.22	-0.15	-9339.79	-0.68	-536.39	-0.58	-828.835
-0.11	-2819.48	-0.66	-400.296	-0.61	-1822.91	-0.14	-10481.7	-0.67	-744.05	-0.57	-1659.65
-0.1	-2918.62	-0.65	-347.161	-0.6	-1377.36	-0.13	-11923.7	-0.66	-811.134	-0.56	-2677.96
-0.09	-3134.66	-0.64	-388.952	-0.59	-1544.86	-0.12	-12918.8	-0.65	-536.756	-0.55	-1561.18
-0.08	-3257.67	-0.63	-135.985	-0.58	-1560.58	-0.11	-14042.8	-0.64	-874.558	-0.54	-2397.48
-0.07	-3339.44	-0.62	-341.128	-0.57	-2070.14	-0.1	-15388.9	-0.63	-958.574	-0.53	-2802.92
-0.06	-3427.61	-0.61	-468.152	-0.56	-2160.59	-0.09	-16433.9	-0.62	-1104.46	-0.52	-3949.33
-0.05	-3475.4	-0.6	-459.957	-0.55	-2303.73	-0.08	-17838.7	-0.61	-1147.75	-0.51	-3430.38
-0.04	-3570.79	-0.59	-541.111	-0.54	-2325.49	-0.07	-18108.4	-0.6	-837.584	-0.5	-3891.47
-0.03	-3725.19	-0.58	-499.453	-0.53	-2735.63	-0.06	-19627.7	-0.59	-1216.11	-0.49	-4282.55
-0.02	-3719.68	-0.57	-496.38	-0.52	-2653.19	-0.05	-20313.7	-0.58	-1344.7	-0.48	-4357.92
-0.01	-3712.22	-0.56	-645.997	-0.51	-2647.04	-0.04	-20641.1	-0.57	-1548.33	-0.47	-4803.6
4.9738e-13	-3765.72	-0.55	-668.951	-0.5	-2805.38	-0.03	-21060.9	-0.56	-1863.8	-0.46	-5415.66
0.01	-3740.27	-0.54	-616.366	-0.49	-2513.44	-0.02	-21485.7	-0.55	-1524.44	-0.45	-5408.9
0.02	-3711.96	-0.53	-864.229	-0.48	-3092.66	-0.01	-21618.4	-0.54	-1938.67	-0.44	-6196.2
0.03	-3740.83	-0.52	-1042.19	-0.47	-3358.24	4.9738e-13	-21778.1	-0.53	-1877.16	-0.43	-7119.89
0.04	-3696.12	-0.51	-886.14	-0.46	-3743.25	0.01	-21370.2	-0.52	-1907.55	-0.42	-7194.09
0.05	-3573.36	-0.5	-1117.84	-0.45	-3709.88	0.02	-21214.5	-0.51	-2740.02	-0.41	-6727.17
0.06	-3510.71	-0.49	-1085.25	-0.44	-3486.52	0.03	-20577.6	-0.5	-2598.34	-0.4	-6396.52
0.07	-3447.96	-0.48	-1214.7	-0.43	-3656.16	0.04	-20024.5	-0.49	-3016.68	-0.39	-6269.47
0.08	-3222.23	-0.47	-1093.14	-0.42	-4201.2	0.05	-19398.1	-0.48	-3320.53	-0.38	-6376.45
0.09	-3334.22	-0.46	-1318.92	-0.41	-4783.46	0.06	-19275.3	-0.47	-3425.96	-0.37	-6830.54
0.1	-3083.64	-0.45	-1470.72	-0.4	-4925.46	0.07	-17505	-0.46	-3857.12	-0.36	-6732.65
0.11	-3044.34	-0.44	-1414.57	-0.39	-4909.36	0.08	-17006.1	-0.45	-4188.97	-0.35	-7032.73
0.12	-2979.61	-0.43	-1422.22	-0.38	-5818.21	0.09	-16346.8	-0.44	-3520.32	-0.34	-6191.88
0.13	-2871.96	-0.42	-1534.05	-0.37	-5124.53	0.1	-15592	-0.43	-4324.51	-0.33	-5985.72
0.14	-2799.14	-0.41	-1652.8	-0.36	-5601.03	0.11	-15189.5	-0.42	-4334.85	-0.32	-6241.46
0.15	-2673.39	-0.4	-1572.14	-0.35	-5770.29	0.12	-14317.7	-0.41	-4333.75	-0.31	-6330.25
0.16	-2734.14	-0.39	-1648.13	-0.34	-6334.62	0.13	-13302	-0.4	-4550.2	-0.3	-5616.69
0.17	-2495.31	-0.38	-1775.31	-0.33	-6404.47	0.14	-12191.4	-0.39	-4901.73	-0.29	-6277.75
0.18	-2505.18	-0.37	-1618.33	-0.32	-6798.82	0.15	-12061.7	-0.38	-4573.26	-0.28	-5610.15
0.19	-2524.49	-0.36	-1767.23	-0.31	-7347.01	0.16	-12269.3	-0.37	-4919.58	-0.27	-6642.93
0.2	-2429.01	-0.35	-1657.26	-0.3	-7289.83	0.17	-11887.2	-0.36	-4948.5	-0.26	-6796.82
0.21	-2318.19	-0.34	-1800.75	-0.29	-6982.21	0.18	-11121.7	-0.35	-5270.83	-0.25	-7668.94
0.22	-2394.27	-0.33	-1874.18	-0.28	-7722.08	0.19	-12041.3	-0.34	-5034.8	-0.24	-7653.42
0.23	-2374.71	-0.32	-1903.32	-0.27	-8049.84	0.2	-11998.7	-0.33	-5058.6	-0.23	-8651.67
0.24	-2366.3	-0.31	-1798.47	-0.26	-8734.16	0.21	-11879.9	-0.32	-5242.64	-0.22	-9384.01
0.25	-2488.69	-0.3	-1826.56	-0.25	-8575.89	0.22	-11974	-0.31	-4878.94	-0.21	-11048.6
0.26	-2247.59	-0.29	-2121.93	-0.24	-8818.22	0.23	-11911.2	-0.3	-4930.28	-0.2	-12622.8
0.27	-2416.21	-0.28	-2142.42	-0.23	-9372.46	0.24	-12100	-0.29	-4790.26	-0.19	-14442.8
0.28	-2481.89	-0.27	-2381.44	-0.22	-9468.09	0.25	-12796.4	-0.28	-4787.51	-0.18	-15070.1
0.29	-2401.66	-0.26	-2634.43	-0.21	-9320.32	0.26	-13110.1	-0.27	-4472.68	-0.17	-17422.9
0.3	-2325.45	-0.25	-2729.07	-0.2	-10083.5	0.27	-12868.3	-0.26	-4636.41	-0.16	-19378
0.31	-2327.84	-0.24	-2961.36	-0.19	-9759.65	0.28	-13156.9	-0.25	-5452.68	-0.15	-20960.5
0.32	-2299.66	-0.23	-3169.06	-0.18	-10021.2	0.29	-13235.5	-0.24	-5233.58	-0.14	-23131.2
0.33	-2268.89	-0.22	-3384.96	-0.17	-9987.54	0.3	-13165.1	-0.23	-6041.71	-0.13	-26144.5
0.34	-2328.67	-0.21	-3762.2	-0.16	-9952.95	0.31	-14121.9	-0.22	-6375.67	-0.12	-28607.3
0.35	-2267.46	-0.2	-3961.37	-0.15	-9748.59	0.32	-13454	-0.21	-6601.54	-0.11	-29276.9
0.36	-2205.01	-0.19	-4323.49	-0.14	-10158	0.33	-13124.6	-0.2	-7639.38	-0.1	-31035.5
0.37	-2317.09	-0.18	-4690.41	-0.13	-10025.5	0.34	-12995.3	-0.19	-8353.33	-0.09	-32077.9
0.38	-2225.83	-0.17	-5047.2	-0.12	-10149.7	0.35	-13057.6	-0.18	-9010.81	-0.08	-33324.8
0.39	-2172.45	-0.16	-5492.09	-0.11	-10409.5	0.36	-13134.6	-0.17	-10313.2	-0.07	-35104.7
0.4	-2191.33	-0.15	-5978.71	-0.1	-10281.9	0.37	-12812.7	-0.16	-11946.1	-0.06	-35994.4
0.41	-2081.83	-0.14	-6195.9	-0.09	-10186.2	0.38	-12817.4	-0.15	-13054.3	-0.05	-36467.9
0.42	-2096.65	-0.13	-6702.87	-0.08	-10157.4	0.39	-12381.3	-0.14	-14357.5	-0.04	-37115.9
0.43	-2164.97	-0.12	-7127.18	-0.07	-10434.8	0.4	-12463.5	-0.13	-15713	-0.03	-36553.1
0.44	-1995.5	-0.11	-7483.08	-0.06	-10369.3	0.41	-12231.3	-0.12	-16853.1	-0.02	-36919.3
0.45	-1989.1	-0.1	-7896.57	-0.05	-10178	0.42	-12079.4	-0.11	-17971.7	-0.01	-37183.5
0.46	-1990.87	-0.09	-8219	-0.04	-10213	0.43	-11795.7	-0.1	-19609.9	-1.19371e-12	-35847
0.47	-1952.47	-0.08	-8575.89	-0.03	-10431.6	0.44	-11136	-0.09	-20538.4	0.01	-35818.2
0.48	-1936.12	-0.07	-8837.62	-0.02	-10467.5	0.45	-10886.1	-0.08	-21773.2	0.02	-34968.5
0.49	-2006.12	-0.06	-9227.81	-0.01	-10661.1	0.46	-10779	-0.07	-23563.1	0.03	-32886
0.5	-1937.56	-0.05	-9289.11	-1.3074e-12	-11081.2	0.47	-10264.9	-0.06	-23607.1	0.04	-31981.2
0.51	-1807.21	-0.04	-9294.4	0.01	-10887.1	0.48	-10170.3	-0.05	-24700.9	0.05	-31407.6
0.52	-1896.3	-0.03	-9337.12	0.02	-10960.5	0.49	-10350.8	-0.04	-25323.3	0.06	-30037.7
0.53	-1707.77	-0.02	-9553.28	0.03	-10499.4	0.5	-9957.72	-0.03	-25949.9	0.07	-28097.4
0.54	-1741.97	-0.01	-9635.73	0.04	-10647.9	0.51	-9938.16	-0.02	-25870.1	0.08	-27328.7
0.55	-1736.85	-9.66338e-13	-9677.52	0.05	-10744.4	0.52	-9492.81	-0.01	-26270.2	0.09	-26295.4
0.56	-1731.33	0.01	-9540.78	0.06	-11051	0.53	-9294.55	-1.19371e-12	-26395.7	0.1	-25023.4
0.57	-1738.18	0.02	-9460.33	0.07	-11281.1	0.54	-9153.12	0.01	-26094.6	0.11	-24873.6
0.58	-1799.63	0.03	-9302.59	0.08	-11372.1	0.55	-8598.58	0.02	-25718.3	0.12	-23217.3
0.59	-1774.43	0.04	-9034.3	0.09	-11811.1	0.56	-8832.42	0.03	-24978.2	0.13	-21556.6
0.6	-1784.64	0.05	-8969.48	0.1	-11975.7	0.57	-8564.75	0.04	-24141.7	0.14	-21718.2
0.61	-1671.78	0.06	-8892.33	0.11	-12070.1	0.58	-9471.49	0.05	-23943.6	0.15	-21617.4
0.62	-1760.55	0.07	-8703.9	0.12	-12103.5	0.59	-8771.44	0.06	-22899.3	0.16	-20746
0.63	-1737.46	0.08	-8574.12	0.13	-12120.1	0.6	-9146.91	0.07	-21815.1	0.17	-19806.9
0.64	-1709.65	0.09	-8115.86	0.14	-11920.3	0.61	-8465.3	0.08	-20691.3	0.18	-20523.6
0.65	-1735.8	0.1	-8011.87	0.15	-11457.5	0.62	-8796.37	0.09	-20285.8	0.19	-20546.2
0.66	-1630.88	0.11	-8040.72	0.16	-11253.8	0.63	-8846.51	0.1	-19372.1	0.2	-20656.1
0.67	-1893.82	0.12	-7918.9	0.17	-11187.9	0.64	-9080.82	0.11	-18575.3	0.21	-19864.7
0.68	-1728.27	0.13	-7627.97	0.18	-11785.8	0.65	-8800.17	0.12	-17856.1	0.22	-20030.3
0.69	-1718.27	0.14	-7557.84	0.19	-11911.5	0.66	-8910.47	0.13	-16798.9	0.23	-20184.9
0.7	-1706.53	0.15	-7470.1	0.2	-11703.9	0.67	-9030.03	0.14	-16431.4	0.24	-20892.3
0.71	-1728.89	0.16	-7337.14	0.21	-11605.7	0.68	-8502.46	0.15	-15674.5	0.25	-20079.4
0.72	-1667.72	0.17	-7306.27	0.22	-11568.6	0.69	-8870.7	0.16	-15080.4	0.26	-21195
0.73	-1693.41	0.18	-7129.36	0.23	-11111.8	0.7	-8963.85	0.17	-14557.1	0.27	-21795.5
0.74	-1744.96	0.19	-7123	0.24	-10859.8	0.71	-8687.19	0.18	-14216.8	0.28	-21362.9
0.75	-1729.97	0.2	-7082.98	0.25	-11029.3	0.72	-9092.87	0.19	-14424.3	0.29	-21661.5
0.76	-1708.6	0.21	-7130.53	0.26	-10677.6	0.73	-8978.5	0.2	-14350.9	0.3	-20899.3
0.77	-1639.76	0.22	-7023.24	0.27	-10550.1	0.74	-9292.05	0.21	-14633.7	0.31	-22233.6
0.78	-1786.24	0.23	-6998.45	0.28	-10472.6	0.75	-9053.11	0.22	-14752.2	0.32	-20959.5
0.79	-1687.91	0.24	-6848.66	0.29	-10059.2	0.76	-8726.11	0.23	-14603.8	0.33	-21759.4
0.8	-1708.95	0.25	-6876.92	0.3	-10084	0.77	-8699.14	0.24	-14789.6	0.34	-20663.4
0.81	-1628.81	0.26	-7008.71	0.31	-10097.2	0.78	-8853.93	0.25	-14999.1	0.35	-20786
0.82	-1681.42	0.27	-6976.04	0.32	-9915.29	0.79	-9001.2	0.26	-15170.3	0.36	-19562.7
0.83	-1684.81	0.28	-6934.4	0.33	-9742.51	0.8	-8707.11	0.27	-15803.1	0.37	-19783.4
0.84	-1696.05	0.29	-6925.03	0.34	-9351.66	0.81	-8423.31	0.28	-16178.6	0.38	-20213.7
0.85	-1781.08	0.3	-6926.83	0.35	-9354.66	0.82	-8539.26	0.29	-15912.7	0.39	-19194.1
0.86	-1677.03	0.31	-6843.19	0.36	-9104.32	0.83	-8403.75	0.3	-15952.5	0.4	-19036.4
0.87	-1650.92	0.32	-6864.97	0.37	-9505.06	0.84	-8751.05	0.31	-16089.5	0.41	-18552.9
0.88	-1601.64	0.33	-6707.82	0.38	-9456.96	0.85	-8379.84	0.32	-16040	0.42	-18243.8
0.89	-1770.36	0.34	-6680.56	0.39	-9405.31	0.86	-8612.02	0.33	-16695.1	0.43	-16730.6
0.9	-1710.19	0.35	-6632.17	0.4	-9526.58	0.87	-8690.06	0.34	-16742.5	0.44	-16919.3
0.91	-1728.25	0.36	-6614.47	0.41	-9543.68	0.88	-8880.62	0.35	-16048.1	0.45	-16739.7
0.92	-1739.11	0.37	-6408.91	0.42	-9071.43	0.89	-8263.15	0.36	-16384.5	0.46	-16662.1
0.93	-1790.58	0.38	-6328.4	0.43	-8902.62	0.9	-8457.23	0.37	-15892.3	0.47	-16197.6
0.94	-1769.63	0.39	-6284.81	0.44	-9211.42	0.91	-8360.65	0.38	-16095.7	0.48	-16087.1
0.95	-1685.66	0.4	-6192.75	0.45	-9063.93	0.92	-8541.76	0.39	-16045.4	0.49	-14575
0.96	-1695.33	0.41	-6132.5	0.46	-8989.86	0.93	-8736.49	0.4	-15334.8	0.5	-14627.8
0.97	-1722.07	0.42	-6159.49	0.47	-8612.65	0.94	-9055.98	0.41	-15272.5	0.51	-15425.9
0.98	-1672.98	0.43	-6031.96	0.48	-8772.51	0.95	-9034.02	0.42	-14931.3	0.52	-14518.7
0.99	-1695.79	0.44	-5918.57	0.49	-8660.19	0.96	-8705.82	0.43	-14731.7	0.53	-14487.5
1	-1685.09	0.45	-5895.54	0.5	-8871.39	0.97	-8807.31	0.44	-13962	0.54	-14493.3
1.01	-1750.64	0.46	-5743.17	0.51	-8643.37	0.98	-8555.39	0.45	-14347.4	0.55	-14797.2
1.02	-1709.26	0.47	-5725.84	0.52	-8862.27	0.99	-8464.18	0.46	-13775.9	0.56	-13989.2
1.03	-1666.87	0.48	-5655.66	0.53	-8701.62	1	-8963.11	0.47	-13502.1	0.57	-14432.9
1.04	-1649.96	0.49	-5581.07	0.54	-8451.51	1.01	-8655.02	0.48	-12794.7	0.58	-14960.1
1.05	-1693.87	0.5	-5500.47	0.55	-8559	1.02	-8454.82	0.49	-13116.1	0.59	-14387.4
1.06	-1691.26	0.51	-5370.03	0.56	-8710.81	1.03	-8478.74	0.5	-12823	0.6	-13845.9
1.07	-1672.59	0.52	-5421.74	0.57	-8729.6	1.04	-8259.35	0.51	-12881.8	0.61	-14233.9
1.08	-1670.61	0.53	-5124.05	0.58	-8663.78	1.05	-8468.45	0.52	-12571.1	0.62	-14693
1.09	-1670.05	0.54	-5237.16	0.59	-8632.72	1.06	-8651.59	0.53	-12346.3	0.63	-14692.7
1.1	-1766.33	0.55	-5080.7	0.6	-8424.98	1.07	-8233.86	0.54	-12147.3	0.64	-14580.6
1.11	-1678.89	0.56	-5078.52	0.61	-8348.21	1.08	-8169.17	0.55	-12387.7	0.65	-13540.3
1.12	-1624.56	0.57	-5005.86	0.62	-8105.02	1.09	-8217.46	0.56	-11768.3	0.66	-14420
1.13	-1657.95	0.58	-4839.19	0.63	-7967.86	1.1	-8586.44	0.57	-11717.2	0.67	-13981.7
1.14	-1725.04	0.59	-4791.41	0.64	-8096.69	1.11	-8840.4	0.58	-11273.7	0.68	-15168.6
1.15	-1684.16	0.6	-4902.7	0.65	-8169.42	1.12	-8495.33	0.59	-11368.1	0.69	-14211.9
1.16	-1792.5	0.61	-4939.07	0.66	-8000.2	1.13	-8496.72	0.6	-11156.1	0.7	-14228.7
1.17	-1686.02	0.62	-4971.7	0.67	-8073.17	1.14	-8272.23	0.61	-11509	0.71	-14066.4
1.18	-1703.38	0.63	-4787.61	0.68	-7810.66	1.15	-8554.65	0.62	-11365.7	0.72	-14060.8
1.19	-1796.07	0.64	-4793.09	0.69	-7929.1	1.16	-8064.8	0.63	-11936.7	0.73	-14819.3
1.2	-1746.9	0.65	-4645.6	0.7	-7652.94	1.17	-8359.08	0.64	-11300.6	0.74	-13828.9
1.21	-1702.96	0.66	-4833.08	0.71	-7329.18	1.18	-8387.63	0.65	-11727.6	0.75	-14472.6
1.22	-1625.64	0.67	-4705.98	0.72	-7646.03	1.19	-8328.68	0.66	-11843.9	0.76	-14214.9
1.23	-1658.15	0.68	-4679.01	0.73	-7563.81	1.2	-8129.68	0.67	-11484.7	0.77	-15075.5
1.24	-1610.52	0.69	-4665.25	0.74	-7607.03	1.21	-8496.53	0.68	-11297.8	0.78	-14002.7
1.25	-1750.33	0.7	-4662.56	0.75	-7408.27	1.22	-8846.33	0.69	-11651.4	0.79	-15106.9
1.26	-1677.98	0.71	-4434.48	0.76	-7038.31	1.23	-8914.45	0.7	-12018.2	0.8	-14409.2
1.27	-1609.63	0.72	-4647.36	0.77	-7110.83	1.24	-8934.75	0.71	-11637.2	0.81	-14645.4
1.28	-1658.3	0.73	-4618.42	0.78	-7075.7	1.25	-8592.74	0.72	-11285.2	0.82	-14567.9
1.29	-1667.52	0.74	-4585.86	0.79	-7256.98	1.26	-8706.28	0.73	-11125.5	0.83	-14052.4
1.3	-1730.59	0.75	-4550.9	0.8	-7312.98	1.27	-8419.23	0.74	-11340.2	0.84	-15243.5
1.31	-1692.27	0.76	-4566.86	0.81	-7212.75	1.28	-8899.81	0.75	-11137.3	0.85	-14300.1
1.32	-1685.05	0.77	-4472.06	0.82	-7573.14	1.29	-8432.95	0.76	-11481.8	0.86	-14316.3
1.33	-1584.34	0.78	-4491.05	0.83	-7547.53	1.3	-8635.93	0.77	-11276.7	0.87	-13814.5
1.34	-1583.65	0.79	-4619.08	0.84	-7629.04	1.31	-8617.76	0.78	-11488.6	0.88	-13844.3
1.35	-1639.39	0.8	-4491.92	0.85	-7372.34	1.32	-8470.58	0.79	-11143.4	0.89	-14118.7
1.36	-1677.22	0.81	-4644.25	0.86	-7851.74	1.33	-8251.38	0.8	-11315.9	0.9	-14605.4
1.37	-1657.77	0.82	-4544.85	0.87	-6986.8	1.34	-8432.21	0.81	-10982.8	0.91	-14291.2
1.38	-1710.62	0.83	-4486.69	0.88	-6877.42	1.35	-8073.51	0.82	-10984	0.92	-15107.8
1.39	-1632.2	0.84	-4540.58	0.89	-7109.59	1.36	-8443.61	0.83	-11948.6	0.93	-13901.4
1.4	-1654.46	0.85	-4511.56	0.9	-7136.92	1.37	-8145.81	0.84	-11408.2	0.94	-13941.9
1.41	-1640.06	0.86	-4514.02	0.91	-7019.55	1.38	-8301.06	0.85	-10912.1	0.95	-14099.2
1.42	-1711.07	0.87	-4515.58	0.92	-7451.69	1.39	-8537.22	0.86	-11240.7	0.96	-14388.1
1.43	-1668.51	0.88	-4457.42	0.93	-6850.02	1.4	-8263.24	0.87	-11088.7	0.97	-14132.5
1.44	-1633.26	0.89	-4524.21	0.94	-7351.61	1.41	-8013.82	0.88	-11418.3	0.98	-14458.1
1.45	-1676.34	0.9	-4435.2	0.95	-7222.22	1.42	-8298.55	0.89	-11152.3	0.99	-14646
1.46	-1656.31	0.91	-4591.97	0.96	-7125.07	1.43	-8578.56	0.9	-10732.4	1	-13841.6
1.47	-1685.99	0.92	-4534.74	0.97	-7186.63	1.44	-8035.79	0.91	-10948.2	1.01	-13876.9
1.48	-1660.11	0.93	-4560.25	0.98	-7465.31	1.45	-8194.75	0.92	-10854.1	1.02	-14373.6
1.49	-1640.4	0.94	-4503.31	0.99	-7077.18	1.46	-8243.04	0.93	-10834.2	1.03	-13220.1
1.5	-1626.18	0.95	-4562.25	1	-7009.09	1.47	-8059.8	0.94	-10584.3	1.04	-14724.1
1.51	-1658.97	0.96	-4579.07	1.01	-7198.21	1.48	-8433.32	0.95	-10708.1	1.05	-14044.1
1.52	-1636.04	0.97	-4363.61	1.02	-7095.87	1.49	-8336.83	0.96	-11104.7	1.06	-13559
1.53	-1592.81	0.98	-4527.51	1.03	-7391.16	1.5	-8418.68	0.97	-11105.5	1.07	-14424.2
1.54	-1740.52	0.99	-4623.96	1.04	-7367.98	1.51	-8630.55	0.98	-11224.1	1.08	-14570.1
1.64	-1667.46	1	-4374.25	1.05	-7305.76	1.52	-8353.33	0.99	-11111	1.09	-14594.6
1.74	-1734.34	1.01	-4528.46	1.06	-7181.28	1.53	-8021.61	1	-11110.8	1.1	-13270.2
1.84	-1698.5	1.02	-4499.47	1.07	-6940.71	1.54	-8422.56	1.01	-10998.9	1.11	-13798.9
1.94	-1731.67	1.03	-4277.22	1.08	-6884.95	1.64	-8178.36	1.02	-11050.5	1.12	-14314.6
2.04	-1721.87	1.04	-4600.3	1.09	-7098.6	1.74	-8626.38	1.03	-10855	1.13	-13140.7
2.14	-1729.46	1.05	-4533.98	1.1	-6860.56	1.84	-8123.62	1.04	-10795.1	1.14	-13871.7
2.24	-1647.94	1.06	-4523.51	1.11	-7047.12	1.94	-7953.69	1.05	-11133.3	1.15	-13616.9
2.34	-1751.2	1.07	-4428.24	1.12	-6863.94	2.04	-8044.51	1.06	-11111.6	1.16	-13214.6
2.44	-1725.57	1.08	-4465.1	1.13	-7098.43	2.14	-8516.9	1.07	-10776.6	1.17	-14266.8
2.54	-1731.45	1.09	-4546.67	1.14	-7336.47	2.24	-8351.44	1.08	-11372.5	1.18	-13865.6
2.64	-1705.45	1.1	-4524.1	1.15	-7077.6	2.34	-8117.62	1.09	-11051.7	1.19	-13770.9
2.74	-1698.09	1.11	-4374.67	1.16	-7342.93	2.44	-8854.87	1.1	-11312.2	1.2	-13893
2.84	-1717.79	1.12	-4466.24	1.17	-7238.08	2.54	-9011	1.11	-10994.5	1.21	-14211.3
2.94	-1591.42	1.13	-4614.68	1.18	-6694.07	2.64	-8106.3	1.12	-10920	1.22	-14762
3.04	-1567.04	1.14	-4433.76	1.19	-6939.43	2.74	-8427.22	1.13	-10248.8	1.23	-14432.5
3.14	-1643.4	1.15	-4551.57	1.2	-7138.47	2.84	-8403.23	1.14	-10960	1.24	-13127.3
3.24	-1724.33	1.16	-4397	1.21	-7017.27	2.94	-8058.98	1.15	-11057.6	1.25	-14000.9
3.34	-1677.63	1.17	-4337.56	1.22	-7109.76	3.04	-8687.22	1.16	-10850.2	1.26	-14113.1
3.44	-1632.44	1.18	-4470.72	1.23	-6932.25	3.14	-8360.2	1.17	-11076.4	1.27	-13729
3.54	-1699.23	1.19	-4402.69	1.24	-7053.41	3.24	-8241.77	1.18	-10867.2	1.28	-14061.1
3.64	-1726.97	1.2	-4356.78	1.25	-6833.16	3.34	-7980.25	1.19	-10667.4	1.29	-13569.5
3.74	-1595.91	1.21	-4483.56	1.26	-6899.32	3.44	-8059.46	1.2	-11027.1	1.3	-13883.3
3.84	-1668.54	1.22	-4274.2	1.27	-7167.46	3.54	-7585.92	1.21	-10691.3	1.31	-14630.6
3.94	-1679.8	1.23	-4246.77	1.28	-7441.43	3.64	-7662.75	1.22	-10780.5	1.32	-13072.6
4.04	-1618.99	1.24	-4364.39	1.29	-7408.82	3.74	-8137.9	1.23	-10400.8	1.33	-13873.4
4.14	-1652.06	1.25	-4553.03	1.3	-7221.04	3.84	-8003.76	1.24	-10309.5	1.34	-14365.5
4.24	-1605.02	1.26	-4500.56	1.31	-7194.99	3.94	-8029.09	1.25	-10719.3	1.35	-13710.4
4.34	-1681.68	1.27	-4416.99	1.32	-7134.43	4.04	-7721.77	1.26	-10563.1	1.36	-13677.6
4.44	-1658.68	1.28	-4491.58	1.33	-6961.79	4.14	-7840.87	1.27	-10944	1.37	-13812.6
4.54	-1601.04	1.29	-4469.25	1.34	-7095.73	4.24	-8279.75	1.28	-10942.3	1.38	-13681.8
4.64	-1597.75	1.3	-4502.45	1.35	-7310.91	4.34	-8113.53	1.29	-10867.9	1.39	-13951
4.74	-1559.87	1.31	-4459.98	1.36	-7440.16	4.44	-8045.84	1.3	-10656.3	1.4	-14010.5
4.84	-1535.83	1.32	-4502.83	1.37	-7201.35	4.54	-8092.4	1.31	-10836.3	1.41	-13687.1
4.94	-1653.88	1.33	-4500.48	1.38	-6418.61	4.64	-8086.68	1.32	-10563.1	1.42	-13647.3
5.04	-1668.89	1.34	-4260.81	1.39	-6923.09	4.74	-8242.24	1.33	-10636.9	1.43	-13998.5
5.14	-1662.03	1.35	-4360.61	1.4	-7195.41	4.84	-7911.7	1.34	-10373.4	1.44	-13810.8
5.24	-1655.16	1.36	-4445.2	1.41	-6976.78	4.94	-8217.3	1.35	-10944.1	1.45	-14489.7
5.34	-1664.6	1.37	-4489.1	1.42	-6783.31	5.04	-7657.99	1.36	-11205.1	1.46	-13816.1
5.44	-1608	1.38	-4367.29	1.43	-6894.04	5.14	-7572.88	1.37	-11159.3	1.47	-14112.7
5.54	-1605.65	1.39	-4410.9	1.44	-7165.04	5.24	-7294.7	1.38	-10731.8	1.48	-13468.2
5.64	-1640.34	1.4	-4386.81	1.45	-7588.65	5.34	-7781.37	1.39	-10134.9	1.49	-14502.7
5.74	-1524.74	1.41	-4396.45	1.46	-7094.84	5.44	-7859.53	1.4	-10493.4	1.5	-14022.4
5.84	-1585.03	1.42	-4416.14	1.47	-7264.89	5.54	-7893.99	1.41	-10768.2	1.51	-13853.6
5.94	-1706.07	1.43	-4442.6	1.48	-6568.48	5.64	-7954.73	1.42	-10122	1.52	-13324.1
6.04	-1652.91	1.44	-4364.16	1.49	-6383.81	5.74	-7884.38	1.43	-10636	1.53	-14102
6.14	-1597.07	1.45	-4277.05	1.5	-7157.89	5.84	-8007.19	1.44	-10908	1.54	-14587
6.24	-1624.45	1.46	-4250.59	1.51	-7238.91	5.94	-7545.46	1.45	-10643.4	1.55	-14105.1
6.34	-1552.37	1.47	-4315.86	1.52	-7125.1	6.04	-8161.89	1.46	-10887.6	1.56	-13794.9
6.44	-1707.59	1.48	-4348.23	1.53	-7238.63	6.14	-8175.98	1.47	-11118.3	1.57	-13700.6
6.54	-1624.27	1.49	-4456.43	1.54	-7146.11	6.24	-8050.32	1.48	-10936.4	1.58	-14049.2
6.64	-1683.05	1.5	-4351.32	1.55	-7140.51	6.34	-7483.77	1.49	-10459.1	1.59	-14115.5
6.74	-1667.28	1.51	-4409.92	1.56	-7055.8	6.44	-8064.69	1.5	-10611.6	1.6	-13468
6.84	-1574.09	1.52	-4387.13	1.57	-7150.67	6.54	-8134	1.51	-11136.8	1.61	-13135.1
6.94	-1660.7	1.53	-4385.05	1.58	-7005.04	6.64	-7247.67	1.52	-10850.6	1.62	-14999.8
7.04	-1646.66	1.54	-4275.17	1.59	-7131.08	6.74	-7894.47	1.53	-10590.3	1.63	-14194.7
7.14	-1534.81	1.55	-4176.47	1.6	-7339.76	6.84	-7724.06	1.54	-10524.4	1.64	-13043.5
7.24	-1576.47	1.56	-4173.36	1.61	-6922.06	6.94	-7923.51	1.55	-10244.2	1.65	-13987.4
7.34	-1582.23	1.57	-4185.82	1.62	-7180.52	7.04	-7878.67	1.56	-10928.2	1.66	-13003.4
7.44	-1608.94	1.58	-4144.5	1.63	-7626.76	7.14	-7711.11	1.57	-10704.7	1.67	-13089.6
7.54	-1544.19	1.59	-4268.57	1.64	-6926.55	7.24	-7795.08	1.58	-10736.8	1.68	-13468.6
7.64	-1657.7	1.6	-4421.92	1.65	-6869.13	7.34	-7522.9	1.59	-10513.4	1.69	-13606.7
7.74	-1667.88	1.61	-4351.32	1.66	-7276.25	7.44	-7953.5	1.6	-10927.8	1.79	-13528.4
7.84	-1592.18	1.62	-4392.18	1.67	-7245.02	7.54	-8088.87	1.61	-10807.3	1.89	-13162.3
7.94	-1507.19	1.63	-4222.72	1.68	-6737.84	7.64	-7701.21	1.62	-10838.8	1.99	-14015.9
8.04	-1510.4	1.64	-4271.21	1.69	-7068.2	7.74	-8086.49	1.63	-10905.6	2.09	-13029.8
8.14	-1619.77	1.65	-4283.8	1.79	-7207.13	7.84	-7619.62	1.64	-10573.4	2.19	-13301.4
8.24	-1596.45	1.66	-4224.26	1.89	-6739.87	7.94	-7917.51	1.65	-10384.2	2.29	-12230.2
8.34	-1590.97	1.67	-4199.58	1.99	-7245.15	8.04	-7939.31	1.66	-10764	2.39	-13290
8.44	-1576.67	1.68	-4262.97	2.09	-6810.88	8.14	-8406.37	1.67	-10768.4	2.49	-13265.9
8.54	-1541.87	1.69	-4297.82	2.19	-6550.73	8.24	-7981.39	1.68	-10666.9	2.59	-12855.5
8.64	-1530.96	1.7	-4346.88	2.29	-6457.42	8.34	-7799.55	1.69	-10700	2.69	-13468.8
8.74	-1557.57	1.71	-4431.18	2.39	-6800.32	8.44	-7842.68	1.7	-10931.7	2.79	-12974.8
8.84	-1558.9	1.72	-4358.18	2.49	-6408.84	8.54	-7895.14	1.71	-10847	2.89	-12355.7
8.94	-1566.29	1.73	-4359.68	2.59	-6383	8.64	-8043.65	1.72	-10880.7	2.99	-13457.4
9.04	-1689.75	1.74	-4377.44	2.69	-6258.03	8.74	-8009	1.73	-10134.9	3.09	-12616.9
9.14	-1605.02	1.75	-4281.58	2.79	-6403.94	8.84	-7361.34	1.74	-10576.1	3.19	-13725.3
9.24	-1690.84	1.76	-4311.61	2.89	-6202.92	8.94	-7243.1	1.75	-10562.4	3.29	-12082.9
9.34	-1685.77	1.77	-4336.31	2.99	-6356.46	9.04	-7661.51	1.76	-10491.2	3.39	-12903.8
9.44	-1747.13	1.78	-4310.8	3.09	-6639.53	9.14	-7369.81	1.77	-10807.2	3.49	-13040.8
9.54	-1591.12	1.79	-4443.93	3.19	-6826.82	9.24	-7156.85	1.78	-10501.1	3.59	-12336.9
9.64	-1589.22	1.8	-4277.49	3.29	-6755.5	9.34	-7437.98	1.79	-10622.9	3.69	-12582.5
9.74	-1607.63	1.81	-4356.08	3.39	-6592.19	9.44	-7704.64	1.8	-10478.4	3.79	-12213.2
9.84	-1589.64	1.82	-4308.08	3.49	-6770.74	9.54	-7817.17	1.81	-10422	3.89	-13162.4
9.94	-1577.75	1.83	-4377.4	3.59	-6525.11	9.64	-7528.9	1.82	-10348.7	3.99	-12293
10.04	-1635.1	1.84	-4396.54	3.69	-6288.15	9.74	-7885.24	1.83	-10214	4.09	-12489.9
10.14	-1631.34	1.85	-4283.78	3.79	-6655.87	9.84	-8044.51	1.84	-10506.7	4.19	-11909.2
10.24	-1656.91	1.86	-4280.94	3.89	-5922.58	9.94	-8226.63	1.85	-10527.9	4.29	-12239.3
10.34	-1560.01	1.87	-4277.24	3.99	-6575.46	10.04	-7711.4	1.86	-10801.5	4.39	-12947.9
10.44	-1570	1.88	-4285.17	4.09	-7002.67	10.14	-8276.23	1.87	-10425.5	4.49	-11730
10.54	-1610.97	1.89	-4365.45	4.19	-6584.16	10.24	-7692.74	1.88	-10636.6	4.59	-12348.4
12.54	-1549.03	1.9	-4296.32	4.29	-6974.76	10.34	-7335.44	1.89	-10327.1	4.69	-12548.1
14.54	-1585.67	1.91	-4199.48	4.39	-6067.52	10.44	-7457.87	1.9	-10099.6	4.79	-12060.6
16.54	-1543.64	1.92	-4339.06	4.49	-6628.49	10.54	-7897.04	1.91	-10580.9	4.89	-11741.8
18.54	-1619.18	1.93	-4250.11	4.59	-6536.77	10.64	-7908.94	1.92	-10479.6	4.99	-11789.2
20.54	-1407.45	1.94	-4267.6	4.69	-6250.92	10.74	-8020.61	1.93	-10626.5	5.09	-12815.5
22.54	-1511.29	1.95	-4314.23	4.79	-6467.57	10.84	-7498.43	1.94	-10954.5	5.19	-12528.2
24.54	-1505.43	1.96	-4314.97	4.89	-6349.53	10.94	-8075.54	1.95	-10497.7	5.29	-13121.1
26.54	-1545.85	1.97	-4242.86	4.99	-6335.18	11.04	-8316.31	1.96	-10457.3	5.39	-12262.1
28.54	-1509.69	1.98	-4293.5	5.09	-6012.98	13.04	-7254.34	1.97	-10584.3	5.49	-13045.9
30.54	-1539.79	1.99	-4314.76	5.19	-6414.62	15.04	-7434.98	1.98	-10633.3	5.59	-13360.3
32.54	-1432.75	2	-4408.89	5.29	-6382.34	17.04	-8007.09	1.99	-10918.6	5.69	-12510.6
34.54	-1446.08	2.01	-4383.21	5.39	-6186.89	19.04	-7461.74	2	-11060.8	5.79	-12413.4
36.54	-1464.5	2.02	-4232.03	5.49	-6613.79	21.04	-7450.64	2.01	-10579.8	5.89	-11910.6
38.54	-1514.1	2.03	-4240.99	5.59	-6282.85	23.04	-7385.62	2.02	-10482.6	5.99	-12112.9
40.54	-1392.01	2.04	-4248.54	5.69	-6649.12	25.04	-7508.18	2.03	-10173	6.09	-12047.5
42.54	-1516.61	2.05	-4289.38	5.79	-6801.47	27.04	-7488.43	2.04	-10268.4	6.19	-12079.2
44.54	-1475.01	2.06	-4285.05	5.89	-6492.26	29.04	-7469.47	2.05	-10954.2	6.29	-12450
46.54	-1474.29	2.07	-4236.74	5.99	-6690.19	31.04	-7253.68	2.06	-10583.7	6.39	-12566.8
48.54	-1383.55	2.08	-4291.39	6.09	-6325.11	33.04	-7239.47	2.07	-10220.3	6.49	-12274.3
50.54	-1482.15	2.09	-4201.91	6.19	-6158.84	35.04	-7275.28	2.08	-10331.8	6.59	-12467.3
52.54	-1437.35	2.1	-4273.35	6.29	-6488.59	37.04	-7171.28	2.09	-10755.2	6.69	-12448.4
54.54	-1440.27	2.11	-4176.85	6.39	-6471.02	39.04	-7378.82	2.1	-10774	6.79	-11626.7
56.54	-1376.13	2.12	-4409.1	6.49	-6219.83	41.04	-6757.28	2.11	-10521.2	6.89	-12149.5
58.54	-1357.75	2.13	-4412.88	6.59	-6316.06	43.04	-7247.07	2.12	-10460.4	6.99	-12571.9
60.54	-1424.24	2.14	-4361.31	6.69	-6375.89	45.04	-6881.76	2.13	-10677.9	7.09	-12482.5
62.54	-1468.91	2.15	-4145.61	6.79	-6690.76	47.04	-7105.68	2.14	-10342.4	7.19	-12612.5
64.54	-1401.28	2.16	-4197.22	6.89	-6739.96	49.04	-7065.57	2.15	-10118.8	7.29	-11998.8
66.54	-1360.13	2.17	-4392.96	6.99	-7031.86	51.04	-7252.35	2.16	-10550.1	7.39	-12129.2
68.54	-1348.27	2.18	-4444.59	7.09	-6388.17	53.04	-6978.75	2.17	-10381.3	7.49	-12319.2
70.54	-1389.78	2.19	-4257.66	7.19	-6768	55.04	-6731.91	2.18	-10932.6	7.59	-12262.9
72.54	-1381.72	2.2	-4415.21	7.29	-6301.57	57.04	-7177.16	2.19	-10561.6	7.69	-12322.9
74.54	-1414.45	2.21	-4428.41	7.39	-6519.02	59.04	-7058.43	2.2	-10918.8	7.79	-12038.2
76.54	-1471.61	2.22	-4404.02	7.49	-6376.29	61.04	-7168.44	2.21	-10816.3	7.89	-13098.8
78.54	-1440.3	2.23	-4183.34	7.59	-6296.18	63.04	-7211.85	2.22	-10535	7.99	-12050.2
80.54	-1355.91	2.24	-4273.18	7.69	-6074.59	65.04	-6897.75	2.23	-10300.3	8.09	-13119.6
82.54	-1500.25	2.25	-4267.7	7.79	-6256.09	67.04	-6936	2.24	-10490.9	8.19	-11607.1
84.54	-1440.57	2.26	-4284.41	7.89	-6290.49	69.04	-6862.53	2.25	-10707.7	8.29	-11894.1
86.54	-1391.96	2.27	-4385.37	7.99	-6336.02	71.04	-7308.38	2.26	-10521.8	8.39	-12093.7
88.54	-1398.71	2.28	-4247.93	8.09	-6429.68	73.04	-7114.93	2.27	-10274	8.49	-11869.8
90.54	-1443.4	2.29	-4213.99	8.19	-6529.79	75.04	-6809.34	2.28	-11114.3	8.59	-11342.2
92.54	-1491.56	2.3	-4381.04	8.29	-6499.37	77.04	-6777.3	2.29	-10890.1	8.69	-12086.5
94.54	-1358.07	2.31	-4270.14	8.39	-6628.05	79.04	-6755.96	2.3	-10226.9	8.79	-12286.7
96.54	-1463.05	2.32	-4273.52	8.49	-6565.92	81.04	-6652.09	2.31	-10524.8	8.89	-11642
98.54	-1283.35	2.33	-4318.69	8.59	-6135.97	83.04	-6826.59	2.32	-10241.1	8.99	-12495.6
100.54	-1370.47	2.34	-4269.9	8.69	-6334.21	85.04	-6920.67	2.33	-10702.5	9.09	-12235.8
102.54	-1418.8	2.35	-4320.78	8.79	-6355.4	87.04	-6906.14	2.34	-10540	9.19	-12551.5
104.54	-1355.76	2.36	-4206.65	8.89	-6146.13	89.04	-6946.31	2.35	-10706.4	9.29	-12305.8
106.54	-1392.13	2.37	-4032.66	8.99	-6530.68	91.04	-6876.87	2.36	-10396.8	9.39	-10960.3
108.54	-1377.94	2.38	-4280.16	9.09	-6300.73	93.04	-6901.45	2.37	-10253	9.49	-11914
110.54	-1334.06	2.39	-4397.72	9.19	-6582.26	95.04	-6491.41	2.38	-10231.9	9.59	-11682.9
112.54	-1335.71	2.4	-4246.41	9.29	-6605.53	97.04	-7086.38	2.39	-10183	9.69	-11306.3
114.54	-1479.76	2.41	-4276.08	9.39	-6712.75	99.04	-6573.34	2.4	-10195	9.79	-12595.2
116.54	-1404.61	2.42	-4254.02	9.49	-6215.37	101.04	-6528.41	2.41	-10320.2	9.89	-11991
118.54	-1410.27	2.43	-4221.26	9.59	-6854.02	103.04	-6618.33	2.42	-10275.5	9.99	-11851.1
120.54	-1347.94	2.44	-4261.1	9.69	-6630.22	105.04	-6671.52	2.43	-10392.3	10.09	-12060
122.54	-1364.08	2.45	-4368.83	9.79	-6495.57	107.04	-6422.49	2.44	-9987.98	10.19	-11668.8
124.54	-1358.8	2.46	-4299.45	9.89	-6628.14	109.04	-6599.17	2.45	-10384.4	10.29	-12527.8
126.54	-1314.29	2.47	-4231.07	9.99	-6516.81	111.04	-6474.16	2.46	-10345.5	10.39	-12145.3
128.54	-1340.54	2.48	-3997.22	10.09	-7054.6	113.04	-6349.68	2.47	-10181.8	10.49	-11928.8
130.54	-1299.17	2.49	-4233.74	10.19	-6444.03	115.04	-6456.26	2.48	-10261.4	10.59	-12192.5
132.54	-1342.67	2.5	-4094.97	10.29	-6344.36	117.04	-6555.23	2.49	-10780.8	10.69	-12015.2
134.54	-1358.47	2.51	-4173.32	10.39	-6349.35	119.04	-7162.43	2.5	-10547.9	10.79	-11561.9
136.54	-1387.45	2.52	-4277.47	10.49	-6599.79	121.04	-6720.81	2.51	-10366.2	10.89	-11920.2
138.54	-1381.66	2.53	-4297.97	10.59	-6799.04	123.04	-6605.38	2.52	-10395.6	10.99	-11907.3
140.54	-1261.66	2.54	-4407.24	10.69	-6762.08	125.04	-7136.2	2.53	-10771.3	11.09	-12302
142.54	-1359.38	2.55	-4257.07	10.79	-6396.08	127.04	-6529	2.54	-10049.4	11.19	-11292.4
144.54	-1355.33	2.56	-4372.64	10.89	-6592.41	129.04	-6357.22	2.55	-10581.7	12.19	-12017.1
146.54	-1402.55	2.57	-4463.72	10.99	-6748.88	131.04	-6320.61	2.56	-10164.9	14.19	-11494.8
148.54	-1312	2.58	-4263.92	11.09	-6405.88	133.04	-6659.43	2.57	-10421.1	16.19	-11111.2
150.54	-1343.28	2.59	-4144.13	11.19	-6812.91	135.04	-6470.73	2.58	-10287.5	18.19	-11562.8
152.54	-1267.25	2.6	-4113.74	13.19	-6292.09	137.04	-6606.9	2.59	-10342.8	20.19	-11081.4
154.54	-1371.33	2.61	-4273.63	15.19	-6019.2	139.04	-6874.09	2.6	-10095.1	22.19	-11055.1
156.54	-1372.03	2.62	-4242.6	17.19	-6190.81	141.04	-6239.34	2.61	-9985.69	24.19	-11230.4
158.54	-1293.6	2.63	-4245.81	19.19	-6326.06	143.04	-6540.83	2.62	-10259.1	26.19	-10761.6
160.54	-1403.82	2.64	-4369.78	21.19	-6114.77	145.04	-6539.44	2.63	-10272.9	28.19	-11706.5
162.54	-1397.91	2.65	-4215.4	23.19	-5725.55	147.04	-6525.17	2.64	-10319.1	30.19	-11373.3
164.54	-1331.37	2.66	-4254.13	25.19	-6066.62	149.04	-6330.13	2.65	-10175.8	32.19	-11283.3
166.54	-1399.57	2.67	-4211.62	27.19	-6203.24	151.04	-6542.68	2.66	-10570.8	34.19	-11322.8
168.54	-1353.18	2.68	-4222.04	29.19	-5974.29	153.04	-6421.9	2.67	-10704.9	36.19	-11362.4
170.54	-1367.43	2.69	-4354.22	31.19	-6044.27	155.04	-6439.34	2.68	-10737.5	38.19	-10967.6
172.54	-1244.04	2.7	-4141.22	33.19	-5982.78	157.04	-6511.89	2.69	-10535.5	40.19	-11586.3
174.54	-1243.9	2.71	-4175.27	35.19	-5979.57	159.04	-6447.6	2.7	-10300.4	42.19	-10512.5
176.54	-1297.79	2.72	-4258.69	37.19	-6181.43	161.04	-6714.27	2.71	-10271.3	44.19	-11446.3
178.54	-1268.86	2.73	-3992.12	39.19	-5928.96	163.04	-6252.62	2.72	-10140.3	46.19	-10633.4
180.54	-1261.38	2.74	-4173.42	41.19	-5507.63	165.04	-6579.68	2.73	-10344.4	48.19	-11410.1
182.54	-1229.34	2.75	-4189.03	43.19	-5572.76	167.04	-6717.31	2.74	-10462.6	50.19	-10648.4
184.54	-1266.85	2.76	-4287.14	45.19	-5502.51	169.04	-6600.69	2.75	-10281.4	52.19	-10912
186.54	-1250.49	2.77	-4184.63	47.19	-5675.62	171.04	-6486.91	2.76	-10366.5	54.19	-10876.4
188.54	-1294.03	2.78	-4235.56	49.19	-5399.16	173.04	-6636.17	2.77	-10206.9	56.19	-11017.5
190.54	-1319.84	2.79	-4098.77	51.19	-5833.84	175.04	-6231.68	2.78	-10537.2	58.19	-11561.9
192.54	-1353.4	2.8	-4072.95	53.19	-5679.1	177.04	-6581.07	2.79	-10549.2	60.19	-11296.2
194.54	-1385.83	2.81	-4184.11	55.19	-5701.2	179.04	-6433.92	2.8	-10305.3	62.19	-9882.64
196.54	-1363.09	2.82	-4237.71	57.19	-5661.9	181.04	-6228.44	2.81	-10439.8	64.19	-10424.5
198.54	-1290.87	2.83	-4226.04	59.19	-5752.05	183.04	-6159.33	2.82	-10458.6	66.19	-11292.9
200.54	-1337.38	2.84	-4160.5	61.19	-5364.38	185.04	-6604.98	2.83	-10570.8	68.19	-9575.6
202.54	-1171.46	2.85	-4082.28	63.19	-5669.81	187.04	-6221.9	2.84	-10125.6	70.19	-10216
204.54	-1306.71	2.86	-4354.43	65.19	-5761.95	189.04	-6268.48	2.85	-10299.5	72.19	-11232.4
206.54	-1233.97	2.87	-4147.84	67.19	-5652.41	191.04	-6318.3	2.86	-10301	74.19	-10809.8
208.54	-1271.54	2.88	-4128.38	69.19	-5335.22	193.04	-6189.39	2.87	-10268.9	76.19	-10137.1
210.54	-1293.37	2.89	-4085.53	71.19	-5675.08	195.04	-6497.75	2.88	-10150.9	78.19	-10860.5
212.54	-1218.81	2.9	-4152.85	73.19	-5624.18	197.04	-6778.55	2.89	-10118.9	80.19	-10204.9
214.54	-1301.95	2.91	-4244.29	75.19	-5959.16	199.04	-6341.36	2.9	-10504.3	82.19	-10608.3
216.54	-1194.86	2.92	-4263.83	77.19	-5912.96	201.04	-6230.16	2.91	-10386.2	84.19	-10914
218.54	-1303.59	2.93	-4387.46	79.19	-5881.98	203.04	-6030.76	2.92	-10253.8	86.19	-9968.62
220.54	-1249	2.94	-4261.51	81.19	-5503.74	205.04	-6402.94	2.93	-10441.1	88.19	-10293.2
222.54	-1236.94	2.95	-4288.47	83.19	-5512.33	207.04	-6316.65	2.94	-10355.5	90.19	-10320.1
224.54	-1200	2.96	-4253.18	85.19	-5270.85	209.04	-6114.93	2.95	-10036.8	92.19	-10491.6
226.54	-1224.65	2.97	-4232.72	87.19	-5769.3	211.04	-6275.15	2.96	-10134.4	94.19	-10689.8
228.54	-1292.69	2.98	-4155.43	89.19	-5615.14	213.04	-6116.85	2.97	-10695.3	96.19	-10291.2
230.54	-1204.16	2.99	-4271.85	91.19	-5478.34	215.04	-6681.43	2.98	-10261.6	98.19	-10179.6
232.54	-1266.64	3	-4216.21	93.19	-5427.19	217.04	-6188.87	2.99	-10326.8	100.19	-10329.8
234.54	-1217.99	3.01	-4121.85	95.19	-5760.24	219.04	-6353.58	3	-10421	102.19	-11036.7
236.54	-1344.5	3.02	-4142.51	97.19	-5724.6	221.04	-6596.59	3.01	-10548.9	104.19	-11052.7
238.54	-1329.86	3.03	-4330.94	99.19	-5350.57	223.04	-6019.19	3.02	-10338.1	106.19	-10784.5
240.54	-1320.77	3.04	-4224.41	101.19	-5454.3	225.04	-6017.54	3.03	-10625.4	108.19	-10710.8
242.54	-1378.61	3.05	-4194.74	103.19	-5663.83	227.04	-6419.72	3.04	-10140.8	110.19	-10025.9
244.54	-1357.17	3.06	-4217.96	105.19	-5897.83	229.04	-6302.44	3.05	-10389.4	112.19	-9957.08
246.54	-1409.98	3.07	-4194.95	107.19	-5636.45	231.04	-5680.97	3.06	-10206.7	114.19	-10801.6
248.54	-1306.46	3.08	-4240.36	109.19	-5522.94	233.04	-6108.65	3.07	-10850.7	116.19	-10003.1
250.54	-1304.55	3.09	-4190.75	111.19	-5652.8	235.04	-6305.42	3.08	-10305.2	118.19	-10038.3
252.54	-1210.47	3.1	-4072.65	113.19	-5551.45	237.04	-5833.8	3.09	-10641.1	120.19	-9344.78
254.54	-1209.75	3.11	-4245.27	115.19	-5572.27	239.04	-6377.3	3.1	-10221.7	122.19	-10305.9
256.54	-1279.36	3.12	-4167.63	117.19	-5525.68	241.04	-5956.03	3.11	-10068.6	124.19	-10132.3
258.54	-1209.46	3.13	-4218.05	119.19	-5181.38	243.04	-6271.12	3.12	-10319.1	126.19	-10932.4
260.54	-1329.99	3.14	-4146.14	121.19	-5304.82	245.04	-6280.9	3.13	-10269.6	128.19	-9718.99
262.54	-1274.31	3.15	-4188.12	123.19	-5145.02	247.04	-5954.11	3.14	-10128.9	130.19	-10122.1
264.54	-1263.54	3.16	-4159.85	125.19	-5547.81	249.04	-5685.4	3.15	-10321.9	132.19	-9890.79
266.54	-1185.38	3.17	-4215.19	127.19	-5552.39	251.04	-5677.21	3.16	-10338.8	134.19	-10559.8
268.54	-1284.84	3.18	-4168.56	129.19	-5589.62	253.04	-6008.36	3.17	-10134	136.19	-10312
270.54	-1224.61	3.19	-4279.42	131.19	-5400.8	255.04	-6186.68	3.18	-10174	138.19	-10209.1
272.54	-1257.31	3.2	-4261.13	133.19	-5218.04	257.04	-5977.96	3.19	-10296	140.19	-9903.25
274.54	-1148.28	3.21	-4193.83	135.19	-5222.54	259.04	-5996.66	3.2	-10149.2	142.19	-10032.5
276.54	-1167.89	3.22	-4184.65	137.19	-4938.59	261.04	-6470.07	3.21	-10482.4	144.19	-10634.4
278.54	-1190.67	3.23	-4169.47	139.19	-5382.9	263.04	-6391.84	3.22	-9759.45	146.19	-10398.7
280.54	-1231.39	3.24	-4199.54	141.19	-5276.05	265.04	-5869.08	3.23	-9990.17	148.19	-9996.87
282.54	-1252.32	3.25	-4067.37	143.19	-5776.11	267.04	-6041.26	3.24	-10314.2	150.19	-10441.6
284.54	-1091.63	3.26	-3933.5	145.19	-5205.93	269.04	-5925.44	3.25	-10285.2	152.19	-10409.3
286.54	-1227.25	3.27	-4156.17	147.19	-5525.5	271.04	-6173.14	3.26	-10151.2	154.19	-10396.8
288.54	-1229.22	3.28	-4298.98	149.19	-5492.66	273.04	-5957.42	3.27	-10486.9	156.19	-9828.98
290.54	-1240.32	3.29	-4120.91	151.19	-5552.66	275.04	-5676.48	3.28	-10160.4	158.19	-9734.64
292.54	-1252.06	3.3	-4287.01	153.19	-5304.17	277.04	-6018.33	3.29	-10199.7	160.19	-9608.78
294.54	-1269.86	3.31	-4226.06	155.19	-5269.3	279.04	-6094.85	3.3	-10140.5	162.19	-9855.35
296.54	-1284.68	3.32	-4141.85	157.19	-5043.13	281.04	-6006.38	3.31	-9990.17	164.19	-9638.17
298.54	-1295.47	3.33	-4096.66	159.19	-5346.62	283.04	-6207.7	3.32	-10161.7	166.19	-10223.5
300.54	-1265.61	3.34	-4148.17	161.19	-4901.93	285.04	-5764.69	3.33	-10372.3	168.19	-9443.59
302.54	-1219.29	3.35	-4243.17	163.19	-5463.68	287.04	-5599.7	3.34	-10155.3	170.19	-9639.67
304.54	-1161.38	3.36	-3986.56	165.19	-5223.93	289.04	-5863.59	3.35	-10232.3	172.19	-10327.7
306.54	-1249.66	3.37	-4281.28	167.19	-5402.28	291.04	-5833.33	3.36	-10183.7	174.19	-10365.2
308.54	-1131.85	3.38	-4299.66	169.19	-5150.26	293.04	-6011.07	3.37	-10119.4	176.19	-9614.03
310.54	-1296.41	3.39	-3973.41	171.19	-5177.28	295.04	-5981.27	3.47	-10055.6	178.19	-9876.58
312.54	-1253.49	3.4	-4080.39	173.19	-5139.78	297.04	-5613.45	3.57	-10148.7	180.19	-9789.09
314.54	-1203.9	3.41	-4172.07	175.19	-5095.92	299.04	-6134.22	3.67	-10163.8	182.19	-9549.6
316.54	-1304.66	3.42	-4245.33	177.19	-5347.65	301.04	-5485.33	3.77	-10010.4	184.19	-9310.45
326.54	-1289.37	3.43	-4241.71	179.19	-5125.42	303.04	-5902.05	3.87	-10292	186.19	-9743.72
336.54	-1264.43	3.44	-4145.32	181.19	-5323.93	305.04	-5801.88	3.97	-10280.9	188.19	-9366.78
346.54	-1211.13	3.45	-3886.81	183.19	-4836.8	315.04	-5483.42	4.07	-9898.12	190.19	-9731.46
356.54	-1230.29	3.46	-4007.71	185.19	-4997.74	325.04	-5891.49	4.17	-9766.77	192.19	-9990.68
366.54	-1156.13	3.47	-4158.3	187.19	-5202.67	335.04	-6016.35	4.27	-9910.42	194.19	-9573.63
376.54	-1255.61	3.48	-4154.9	189.19	-5422.83	345.04	-5784.21	4.37	-10064.3	196.19	-9625.1
386.54	-1174.32	3.49	-4228.87	191.19	-4982.82	355.04	-5974.75	4.47	-9719.62	198.19	-9762.87
396.54	-1257.09	3.5	-4186.16	193.19	-5281.49	365.04	-5584.68	4.57	-9849.8	200.19	-10168.9
406.54	-1203.58	3.51	-4292.45	195.19	-4998.89	375.04	-5803.77	4.67	-9993.38	202.19	-9569.84
416.54	-1206.33	3.52	-4147.41	197.19	-5361.57	385.04	-5610.74	4.77	-9946.81	204.19	-9852.95
426.54	-1208.99	3.53	-4181.27	199.19	-4694.19	395.04	-5859.59	4.87	-9843.87	206.19	-9564.58
436.54	-1237.52	3.54	-4130.16	201.19	-5186.41	405.04	-5660.22	4.97	-9981.95	208.19	-9656.57
446.54	-1290.06	3.55	-4150.33	203.19	-5431.01	415.04	-5528.92	5.07	-10005.8	210.19	-9615.42
456.54	-1125.46	3.56	-4059.65	205.19	-5107.05	425.04	-5523.92	5.17	-9662.58	212.19	-10010.9
466.54	-1329.96	3.57	-4151.24	207.19	-5147.43	435.04	-5739.23	5.27	-9874.11	214.19	-9232.12
476.54	-1253.15	3.58	-4121.13	209.19	-5076.7	445.04	-5428.62	5.37	-9868.98	216.19	-9547.17
486.54	-1226.41	3.59	-4200.09	211.19	-5178.88	455.04	-5475.94	5.47	-9929.68	218.19	-9764.4
496.54	-1218.5	3.6	-4283.46	213.19	-5260.62	465.04	-5355.88	5.57	-9672.25	220.19	-9664.58
506.54	-1180.7	3.61	-4094.39	215.19	-5008.02	475.04	-5796.29	5.67	-9872.5	222.19	-9786.79
516.54	-1209.37	3.62	-4001.36	217.19	-4894.31	485.04	-5727.52	5.77	-9774.9	224.19	-9812.32
526.54	-1186.72	3.63	-4073.61	219.19	-5067.77	495.04	-5377.43	5.87	-9729.94	226.19	-9015.56
536.54	-1141.52	3.64	-4254.57	221.19	-5307.3	505.04	-5628.05	5.97	-9531.38	228.19	-9093.33
546.54	-1214.93	3.65	-4211.49	223.19	-5389.44	515.04	-5725.01	6.07	-9958.45	230.19	-9552.38
556.54	-1206.62	3.66	-4080.92	225.19	-5382.48	525.04	-5287.52	6.17	-9572.89	232.19	-9144.38
566.54	-1220.36	3.67	-4012.55	227.19	-5130.79	535.04	-5447.66	6.27	-9825.05	234.19	-9526.51
576.54	-1276.4	3.68	-4086.46	229.19	-5134.66	545.04	-5571.56	6.37	-9764.5	236.19	-9499.29
586.54	-1175.85	3.69	-4121.36	231.19	-4834.66	555.04	-5336.99	6.47	-9154.83	238.19	-9140.2
596.54	-1182.82	3.7	-4161.29	233.19	-5103.95	565.04	-5306.66	6.57	-9298.55	240.19	-9667.41
606.54	-1196.94	3.71	-4214.85	235.19	-4896.94	575.04	-5417.27	6.67	-9698.09	242.19	-9343.32
616.54	-1187.67	3.72	-4090.63	237.19	-5087.92	585.04	-5721.05	6.77	-9571.5	244.19	-9650.41
626.54	-1213.46	3.73	-4133.31	239.19	-5192.86	595.04	-5732.36	6.87	-9619.83	246.19	-9594.86
636.54	-1206.29	3.74	-4063.92	241.19	-5252.44	605.04	-5347.68	6.97	-9508.24	248.19	-9767.18
646.54	-1167.4	3.75	-4092.93	243.19	-4986.28	615.04	-5057.01	7.07	-9823.59	250.19	-9323.05
656.54	-1196.02	3.76	-4168.03	245.19	-4862.83	625.04	-5309.38	7.17	-9952.3	252.19	-9282.84
666.54	-1157.39	3.77	-4203.07	247.19	-5087.78	635.04	-5428.7	7.27	-10164.9	254.19	-9960.73
676.54	-1158.68	3.78	-4034.16	249.19	-5110.87	645.04	-5088.86	7.37	-9630.81	256.19	-9271.85
686.54	-1153.84	3.79	-4151.32	251.19	-5286.75	655.04	-5267.42	7.47	-9851.56	258.19	-8943.9
696.54	-1183.85	3.8	-4229.87	253.19	-5000.06	665.04	-5537.95	7.57	-9495.94	260.19	-8787.73
706.54	-1112.36	3.81	-4207.9	255.19	-4923.46	675.04	-5401.04	7.67	-9767.65	262.19	-8933.95
716.54	-1162.26	3.82	-4122.73	257.19	-4839.54	685.04	-5114.22	7.77	-9525.16	264.19	-9001.62
726.54	-1121.56	3.83	-4234.9	259.19	-5035.49	695.04	-5270.04	7.87	-9613.75	266.19	-8816.35
736.54	-1190.01	3.84	-4112.69	261.19	-5047.72	705.04	-5634.01	7.97	-9034.39	268.19	-9149.97
746.54	-1165.31	3.85	-4123.75	263.19	-4841.9	715.04	-5435.03	8.07	-9337.72	270.19	-8672.87
756.54	-1099.92	3.86	-4256.28	265.19	-4906.58	725.04	-5435.03	8.17	-9307.48	272.19	-9381.25
766.54	-1177.31	3.87	-4220.97	267.19	-4807.32	735.04	-5025.32	8.27	-9383.26	274.19	-9510.68
776.54	-1176.61	3.88	-4262.54	269.19	-4682.77	745.04	-5577.53	8.37	-9566.82	276.19	-8434.61
786.54	-1125.26	3.89	-4101.9	271.19	-5016.67	755.04	-5054.3	8.47	-9533.8	278.19	-8860.9
796.54	-1102.63	3.9	-4145.17	273.19	-4984.07	765.04	-5439.05	8.57	-9724.67	280.19	-8657.74
806.54	-1133.03	3.91	-4120.32	275.19	-5162.51	775.04	-5225.98	8.67	-9922.79	282.19	-9279.75
816.54	-1119.71	3.92	-4197.45	277.19	-4723.26	785.04	-5234.21	8.77	-9761.94	284.19	-9571.25
826.54	-1149.74	3.93	-4106.53	279.19	-4640.96	795.04	-5228.27	8.87	-9637.98	286.19	-8417.44
836.54	-1100.71	3.94	-4190.87	281.19	-4959.64	805.04	-5057.66	8.97	-9573.48	288.19	-9362.51
846.54	-1093.38	3.95	-4124.24	283.19	-4891.58	815.04	-5407.13	9.07	-9465.93	290.19	-9006.02
856.54	-1168.02	3.96	-4076.9	285.19	-4703.82	825.04	-4820.61	9.17	-9590.39	292.19	-9051.89
866.54	-1032.74	3.97	-3944.9	287.19	-4851.48	835.04	-5160.59	9.27	-9323.01	294.19	-8995.95
876.54	-1136.22	3.98	-4125.74	289.19	-4556.56	845.04	-4847.04	9.37	-9467.9	304.19	-9753.71
886.54	-1084.77	3.99	-4169.37	291.19	-4697.95	855.04	-5026.64	9.47	-9333.77	314.19	-9100.82
896.54	-1143.68	4	-4170.68	293.19	-4910.72	865.04	-5053.29	9.57	-9748.91	324.19	-9110.25
906.54	-1101.45	4.01	-4193.62	295.19	-4971.78	875.04	-4741.17	9.67	-9638.42	334.19	-8336.73
916.54	-1107.57	4.02	-4142.53	297.19	-5028.27	885.04	-5255.76	9.77	-9895.41	344.19	-8756.06
926.54	-1116.18	4.03	-4134.07	299.19	-5236.68	895.04	-5398.9	9.87	-9951.06	354.19	-8403.24
936.54	-1091.19	4.04	-4109.87	309.19	-4776.66	905.04	-4571.5	9.97	-10080	364.19	-9717.48
946.54	-1087.58	4.05	-4235.22	319.19	-4993.11	915.04	-4783.46	10.07	-9789.18	374.19	-8725.57
956.54	-1139.67	4.06	-4049.12	329.19	-5148.67	925.04	-4612.66	10.17	-9551.37	384.19	-7870.97
966.54	-1105.6	4.07	-4123.03	339.19	-5037.89	935.04	-5027.37	10.27	-9888.82	394.19	-8199.91
976.54	-1095.05	4.08	-4058.23	349.19	-4843.97	945.04	-4877.46	10.37	-9753.52	404.19	-8530.08
986.54	-1099.81	4.09	-4144.77	359.19	-4544.2	955.04	-4985.27	10.47	-9984.96	414.19	-8560.77
996.54	-1105.9	4.1	-4010.35	369.19	-4853.41	965.04	-4714.82	10.57	-10078.4	424.19	-9292.82
1006.54	-1066.06	4.11	-4098.48	379.19	-4789.06	975.04	-4885.12	10.67	-9599.54	434.19	-9808.7
1016.54	-1162.91	4.12	-4227.69	389.19	-4557.88	985.04	-4908.8	10.77	-9593.54	444.19	-8720.85
--	--	4.13	-4240.02	399.19	-4668.07	995.04	-4980.27	10.87	-9677.3	454.19	-8547.74
--	--	4.14	-4236.76	409.19	-5043.01	1005.04	-5006.14	10.97	-9503.85	464.19	-8683.57
--	--	4.15	-4228.92	419.19	-4880.6	1015.04	-4706.75	11.07	-10159	474.19	-8066.89
--	--	4.16	-4131.19	429.19	-4758.8	1025.04	-4848.98	11.17	-9601.89	484.19	-7963.99
--	--	4.17	-4169.3	439.19	-4739.46	1035.04	-4762.76	11.27	-9424.34	494.19	-8166.31
--	--	4.18	-4226.87	449.19	-4827.82	1045.04	-4656.28	11.37	-9610.81	504.19	-8940.83
--	--	4.19	-4119.62	459.19	-4475.47	1055.04	-5123.5	13.37	-9236.14	514.19	-8701.08
--	--	4.2	-4104.91	469.19	-4572.22	1065.04	-4866.51	15.37	-9671.62	524.19	-8684.95
--	--	4.21	-4185.25	479.19	-4784.09	1075.04	-5124.14	17.37	-9158.73	534.19	-8690.51
--	--	4.22	-4183.74	489.19	-4593.43	1085.04	-4976.05	19.37	-9105.72	544.19	-7817.39
--	--	4.23	-3985.21	499.19	-4697.24	1095.04	-4644.61	21.37	-9575.39	554.19	-8069
--	--	4.24	-4196.73	509.19	-4675.33	1105.04	-4626.28	23.37	-9550.37	564.19	-8142.25
--	--	4.25	-4010.27	519.19	-4552.59	--	--	25.37	-9314.91	574.19	-8416.15
--	--	4.26	-4181.97	529.19	-4527.38	--	--	27.37	-8868.04	584.19	-7437.33
--	--	4.27	-4165.03	539.19	-4791.84	--	--	29.37	-9030.17	594.19	-7218.42
--	--	4.28	-4083.21	549.19	-4638.09	--	--	31.37	-9476.92	604.19	-8271.77
--	--	4.29	-4155.58	559.19	-4593.99	--	--	33.37	-8666.15	614.19	-7779.43
--	--	4.3	-4170.34	569.19	-4567.97	--	--	35.37	-9064.23	624.19	-8197.4
--	--	4.31	-4111.46	579.19	-4570.61	--	--	37.37	-8996.23	634.19	-8907.3
--	--	4.32	-4027.35	589.19	-4659.22	--	--	39.37	-8728.7	644.19	-6668.43
--	--	4.33	-4087.94	599.19	-4500.67	--	--	41.37	-8959.2	654.19	-7312.35
--	--	4.34	-4211.53	609.19	-4502.34	--	--	43.37	-9186.1	664.19	-7496.87
--	--	4.35	-4170.38	619.19	-4546.06	--	--	45.37	-8934.18	674.19	-8151.78
--	--	4.36	-4073.27	629.19	-4524.75	--	--	47.37	-8562.86	684.19	-7228.41
--	--	4.37	-4142.34	639.19	-4428.99	--	--	49.37	-8778.86	694.19	-7027.69
--	--	4.38	-4113.05	649.19	-4421.67	--	--	51.37	-8484.46	704.19	-7924.98
--	--	4.39	-4074.69	659.19	-4545.54	--	--	53.37	-8492.26	714.19	-7537.43
--	--	4.4	-4202.78	669.19	-4491.36	--	--	55.37	-8465.75	724.19	-8591.9
--	--	4.41	-4141.37	679.19	-4429.8	--	--	57.37	-8124.16	734.19	-7865.05
--	--	4.42	-4227.42	689.19	-4421.18	--	--	59.37	-8663.55	744.19	-7713.77
--	--	4.43	-4135.44	699.19	-4473.62	--	--	61.37	-8760.53	754.19	-7202.62
--	--	4.44	-4107.87	709.19	-4326.09	--	--	63.37	-8033.74	764.19	-8034.01
--	--	4.45	-4125.12	719.19	-4365.82	--	--	65.37	-8351.68	774.19	-7160.09
--	--	4.46	-4237.15	729.19	-4664.46	--	--	67.37	-8149.55	784.19	-7296.67
--	--	4.47	-4158.28	739.19	-4546.95	--	--	69.37	-8240.46	794.19	-6528.36
--	--	4.48	-4076.93	749.19	-4416.83	--	--	71.37	-8352.92	804.19	-7503.95
--	--	4.49	-4191.3	759.19	-4381.25	--	--	73.37	-8357.01	814.19	-8007.24
--	--	4.5	-4015.94	769.19	-4333.31	--	--	75.37	-8513.81	824.19	-7831.18
--	--	4.51	-4065.1	779.19	-4433.89	--	--	77.37	-8705.17	834.19	-7840.71
--	--	4.52	-4098.14	789.19	-4341.94	--	--	79.37	-8331.25	844.19	-6962.87
--	--	4.53	-4057.89	799.19	-4404.09	--	--	81.37	-8654.76	854.19	-6169.73
--	--	4.54	-4072.67	809.19	-4418.29	--	--	83.37	-8573.01	864.19	-7372.32
--	--	4.55	-4238.33	819.19	-4539.11	--	--	85.37	-8657.98	874.19	-7294.04
--	--	4.56	-4119.54	829.19	-4513.13	--	--	87.37	-8134.56	884.19	-6873.84
--	--	4.57	-4096.68	839.19	-4324.51	--	--	89.37	-8235.5	894.19	-6261.03
--	--	4.58	-4081.58	849.19	-4366.31	--	--	91.37	-8206.89	904.19	-6986.39
--	--	4.59	-4135.44	859.19	-4490.92	--	--	93.37	-8805.24	914.19	-7198.58
--	--	4.6	-4052.82	869.19	-4561.48	--	--	95.37	-8127.87	924.19	-7464.52
--	--	4.61	-4084.96	879.19	-4599.8	--	--	97.37	-8335.08	934.19	-7889.86
--	--	4.62	-4217.48	889.19	-4465.59	--	--	99.37	-8102.85	944.19	-7797.68
--	--	4.63	-4120.37	899.19	-4465.27	--	--	101.37	-7931.44	954.19	-7733.4
--	--	4.64	-4173.76	909.19	-4245.79	--	--	103.37	-8220.64	964.19	-7631.64
--	--	4.65	-4025.58	919.19	-4258.92	--	--	105.37	-8452.5	974.19	-7602.94
--	--	4.66	-4164.94	929.19	-4385.76	--	--	107.37	-8137.66	984.19	-7803.44
--	--	4.67	-4139	939.19	-4570.3	--	--	109.37	-8404.2	994.19	-7548.5
--	--	4.68	-4075.17	949.19	-4476.88	--	--	111.37	-8074.74	1004.19	-8912.9
--	--	4.69	-4221.54	959.19	-4371.27	--	--	113.37	-8345.24	1014.19	-7737.7
--	--	4.7	-4165.37	969.19	-4497.85	--	--	115.37	-8171.72	1024.19	-7332.75
--	--	4.71	-4136.67	979.19	-4568.11	--	--	117.37	-8256.81	1034.19	-7161.43
--	--	4.72	-4166.91	989.19	-4442.46	--	--	119.37	-8324.19	1044.19	-7792.08
--	--	4.73	-3982.96	999.19	-4388.88	--	--	121.37	-7742.93	1054.19	-8399.77
--	--	4.74	-4076.29	1009.19	-4350.03	--	--	123.37	-8142.36	1064.19	-8496.36
--	--	4.75	-4147.01	1019.19	-4272.05	--	--	125.37	-8239.34	1074.19	-8114.39
--	--	4.76	-4031.22	1029.19	-4373.08	--	--	127.37	-8086.63	1084.19	-7712.57
--	--	4.77	-4042.29	1039.19	-4522.53	--	--	129.37	-8541.18	1094.19	-7571.27
--	--	4.78	-4150.58	1049.19	-4249.75	--	--	131.37	-8222	1104.19	-7665.09
--	--	4.88	-4238.52	1059.19	-4516.67	--	--	133.37	-8241.7	1114.19	-7374.37
--	--	4.98	-4218.9	1069.19	-4498.16	--	--	135.37	-8071.64	1124.19	-6750.82
--	--	5.08	-4266.81	1079.19	-4109.2	--	--	137.37	-7983.95	1134.19	-8028.77
--	--	5.18	-4269.97	1089.19	-4008.8	--	--	139.37	-7854.4	1144.19	-6954.07
--	--	5.28	-4198.59	1099.19	-4344.59	--	--	141.37	-8182.62	--	--
--	--	5.38	-4288.85	1109.19	-4322.14	--	--	143.37	-8323.44	--	--
--	--	5.48	-4331.33	1119.19	-4198	--	--	145.37	-8171.97	--	--
--	--	5.58	-4302.36	1129.19	-4378.27	--	--	147.37	-8284.06	--	--
--	--	5.68	-4334.94	1139.19	-4310.65	--	--	149.37	-8138.65	--	--
--	--	5.78	-4157.91	1149.19	-4323.19	--	--	151.37	-8608.56	--	--
--	--	5.88	-4263.98	1159.19	-4415.45	--	--	153.37	-8343.88	--	--
--	--	5.98	-4344.65	1169.19	-4186.03	--	--	155.37	-7906.42	--	--
--	--	6.08	-4206.44	1179.19	-4265.17	--	--	157.37	-8306.85	--	--
--	--	6.18	-4186.44	1189.19	-4292.99	--	--	159.37	-8041.3	--	--
--	--	6.28	-4235.29	1199.19	-4258.01	--	--	161.37	-8112.89	--	--
--	--	6.38	-4166.95	--	--	--	--	163.37	-8274.15	--	--
--	--	6.48	-4217.55	--	--	--	--	165.37	-8158.71	--	--
--	--	6.58	-4086.27	--	--	--	--	167.37	-8273.78	--	--
--	--	6.68	-4208.62	--	--	--	--	169.37	-7873.59	--	--
--	--	6.78	-4188.78	--	--	--	--	171.37	-7610.03	--	--
--	--	6.88	-4111.19	--	--	--	--	173.37	-7566.31	--	--
--	--	6.98	-4173.47	--	--	--	--	175.37	-7739.09	--	--
--	--	7.08	-4202.3	--	--	--	--	177.37	-7714.07	--	--
--	--	7.18	-4080.91	--	--	--	--	179.37	-8253.59	--	--
--	--	7.28	-4168.14	--	--	--	--	181.37	-7652.39	--	--
--	--	7.38	-4178.44	--	--	--	--	183.37	-7895.39	--	--
--	--	7.48	-4186.74	--	--	--	--	185.37	-7242.17	--	--
--	--	7.58	-4177.72	--	--	--	--	187.37	-7594.55	--	--
--	--	7.68	-4190.5	--	--	--	--	189.37	-7246.14	--	--
--	--	7.78	-4222.61	--	--	--	--	191.37	-7726.7	--	--
--	--	7.88	-4211.92	--	--	--	--	193.37	-7924.87	--	--
--	--	7.98	-4198.91	--	--	--	--	195.37	-7765.84	--	--
--	--	8.08	-4214.08	--	--	--	--	197.37	-7540.3	--	--
--	--	8.18	-4201.33	--	--	--	--	199.37	-7981.72	--	--
--	--	8.28	-4156.7	--	--	--	--	201.37	-7111.5	--	--
--	--	8.38	-4214.63	--	--	--	--	203.37	-7392.66	--	--
--	--	8.48	-4273.25	--	--	--	--	205.37	-8009.47	--	--
--	--	8.58	-4286.5	--	--	--	--	207.37	-8144.84	--	--
--	--	8.68	-4238.54	--	--	--	--	209.37	-7840.4	--	--
--	--	8.78	-4268.59	--	--	--	--	211.37	-7674.68	--	--
--	--	8.88	-4244.67	--	--	--	--	213.37	-8174.69	--	--
--	--	8.98	-4293.51	--	--	--	--	215.37	-7784.29	--	--
--	--	9.08	-4208.37	--	--	--	--	217.37	-7844.36	--	--
--	--	9.18	-4221.2	--	--	--	--	219.37	-7741.44	--	--
--	--	9.28	-4228.24	--	--	--	--	221.37	-7953.23	--	--
--	--	9.38	-4243.83	--	--	--	--	223.37	-7721.13	--	--
--	--	9.48	-4337.69	--	--	--	--	225.37	-7705.27	--	--
--	--	9.58	-4380.92	--	--	--	--	227.37	-7939.12	--	--
--	--	9.68	-4308.17	--	--	--	--	229.37	-7387.21	--	--
--	--	9.78	-4273.06	--	--	--	--	231.37	-7573.12	--	--
--	--	9.88	-4351.96	--	--	--	--	233.37	-7205.26	--	--
--	--	9.98	-4355.58	--	--	--	--	235.37	-7188.67	--	--
--	--	10.08	-4318.77	--	--	--	--	237.37	-7331.47	--	--
--	--	10.18	-4251.33	--	--	--	--	239.37	-7731.28	--	--
--	--	10.28	-4208.54	--	--	--	--	241.37	-7766.71	--	--
--	--	10.38	-4340.77	--	--	--	--	243.37	-7998.94	--	--
--	--	10.48	-4322.04	--	--	--	--	245.37	-7253.07	--	--
--	--	10.58	-4423.45	--	--	--	--	247.37	-7503.26	--	--
--	--	10.68	-4365.59	--	--	--	--	249.37	-7281.44	--	--
--	--	11.78	-4474.79	--	--	--	--	251.37	-7469.82	--	--
--	--	13.78	-4461	--	--	--	--	253.37	-8001.54	--	--
--	--	15.78	-4336.65	--	--	--	--	255.37	-7699.45	--	--
--	--	17.78	-4352.16	--	--	--	--	257.37	-7696.11	--	--
--	--	19.78	-4188.24	--	--	--	--	259.37	-7277.97	--	--
--	--	21.78	-4277.9	--	--	--	--	261.37	-7430.44	--	--
--	--	23.78	-4249.89	--	--	--	--	263.37	-7807.95	--	--
--	--	25.78	-4356.49	--	--	--	--	265.37	-7823.8	--	--
--	--	27.78	-4103.31	--	--	--	--	267.37	-7818.6	--	--
--	--	29.78	-4102.71	--	--	--	--	269.37	-7570.77	--	--
--	--	31.78	-4243.4	--	--	--	--	271.37	-7818.35	--	--
--	--	33.78	-4029.09	--	--	--	--	273.37	-7580.8	--	--
--	--	35.78	-4179.28	--	--	--	--	275.37	-7555.04	--	--
--	--	37.78	-4102.99	--	--	--	--	277.37	-7699.33	--	--
--	--	39.78	-4003	--	--	--	--	279.37	-7440.47	--	--
--	--	41.78	-4003.9	--	--	--	--	281.37	-7483.2	--	--
--	--	43.78	-4134.99	--	--	--	--	283.37	-7522.59	--	--
--	--	45.78	-4246.4	--	--	--	--	285.37	-7387.83	--	--
--	--	47.78	-4140.9	--	--	--	--	287.37	-7534.85	--	--
--	--	49.78	-4148.23	--	--	--	--	289.37	-7840.65	--	--
--	--	51.78	-4101.44	--	--	--	--	291.37	-7301.75	--	--
--	--	53.78	-4007.54	--	--	--	--	293.37	-7679.26	--	--
--	--	55.78	-4016.65	--	--	--	--	295.37	-7525.56	--	--
--	--	57.78	-4072.22	--	--	--	--	297.37	-7314.26	--	--
--	--	59.78	-4079.53	--	--	--	--	299.37	-7179.38	--	--
--	--	61.78	-4003.06	--	--	--	--	301.37	-7719.15	--	--
--	--	63.78	-4006.04	--	--	--	--	311.37	-7378.53	--	--
--	--	65.78	-3944.65	--	--	--	--	321.37	-7132.28	--	--
--	--	67.78	-3907.2	--	--	--	--	331.37	-7415.01	--	--
--	--	69.78	-3951.91	--	--	--	--	341.37	-7041.07	--	--
--	--	71.78	-3872.67	--	--	--	--	351.37	-6876.9	--	--
--	--	73.78	-3837.14	--	--	--	--	361.37	-6794.81	--	--
--	--	75.78	-3882.78	--	--	--	--	371.37	-6995.47	--	--
--	--	77.78	-3947.46	--	--	--	--	381.37	-7086.67	--	--
--	--	79.78	-3848.97	--	--	--	--	391.37	-6867.78	--	--
--	--	81.78	-3837.62	--	--	--	--	401.37	-6803.94	--	--
--	--	83.78	-3799.05	--	--	--	--	411.37	-7050.19	--	--
--	--	85.78	-3863.06	--	--	--	--	421.37	-6740.09	--	--
--	--	87.78	-3879.79	--	--	--	--	431.37	-6785.69	--	--
--	--	89.78	-3860.69	--	--	--	--	441.37	-6557.68	--	--
--	--	91.78	-3868.29	--	--	--	--	451.37	-7022.83	--	--
--	--	93.78	-3853.08	--	--	--	--	461.37	-6794.81	--	--
--	--	95.78	-3966.11	--	--	--	--	471.37	-6931.62	--	--
--	--	97.78	-3982.88	--	--	--	--	481.37	-6958.98	--	--
--	--	99.78	-3863	--	--	--	--	491.37	-6521.2	--	--
--	--	101.78	-3814.38	--	--	--	--	501.37	-6958.98	--	--
--	--	103.78	-3824.03	--	--	--	--	511.37	-6831.3	--	--
--	--	105.78	-3809.37	--	--	--	--	521.37	-6785.69	--	--
--	--	107.78	-3808.79	--	--	--	--	531.37	-6968.11	--	--
--	--	109.78	-3912.06	--	--	--	--	541.37	-6712.73	--	--
--	--	111.78	-3734.65	--	--	--	--	551.37	-6256.7	--	--
--	--	113.78	-3705.22	--	--	--	--	561.37	-6566.8	--	--
--	--	115.78	-3717.73	--	--	--	--	571.37	-6393.51	--	--
--	--	117.78	-3676.38	--	--	--	--	581.37	-6220.22	--	--
--	--	119.78	-3767.99	--	--	--	--	591.37	-6366.15	--	--
--	--	121.78	-3799.2	--	--	--	--	601.37	-6229.34	--	--
--	--	123.78	-3790.92	--	--	--	--	611.37	-6338.79	--	--
--	--	125.78	-3772.63	--	--	--	--	621.37	-6594.16	--	--
--	--	127.78	-3587.25	--	--	--	--	631.37	-6402.63	--	--
--	--	129.78	-3676.6	--	--	--	--	641.37	-6502.96	--	--
--	--	131.78	-3723.32	--	--	--	--	651.37	-6329.67	--	--
--	--	133.78	-3715.96	--	--	--	--	661.37	-6539.44	--	--
--	--	135.78	-3733.02	--	--	--	--	671.37	-6484.72	--	--
--	--	137.78	-3754.83	--	--	--	--	681.37	-6822.18	--	--
--	--	139.78	-3778.13	--	--	--	--	691.37	-6092.53	--	--
--	--	141.78	-3739.13	--	--	--	--	701.37	-6530.32	--	--
--	--	143.78	-3747.13	--	--	--	--	711.37	-6667.13	--	--
--	--	145.78	-3618.92	--	--	--	--	721.37	-6448.23	--	--
--	--	147.78	-3679.47	--	--	--	--	731.37	-6402.63	--	--
--	--	149.78	-3660.72	--	--	--	--	741.37	-6274.94	--	--
--	--	151.78	-3730.73	--	--	--	--	751.37	-6156.38	--	--
--	--	153.78	-3636.22	--	--	--	--	761.37	-6429.99	--	--
--	--	155.78	-3585.37	--	--	--	--	771.37	-5828.04	--	--
--	--	157.78	-3686.13	--	--	--	--	781.37	-6375.27	--	--
--	--	159.78	-3629.95	--	--	--	--	791.37	-6448.23	--	--
--	--	161.78	-3745.55	--	--	--	--	801.37	-6293.18	--	--
--	--	163.78	-3639.11	--	--	--	--	811.37	-6329.67	--	--
--	--	165.78	-3582.8	--	--	--	--	821.37	-6065.17	--	--
--	--	167.78	-3499.81	--	--	--	--	831.37	-6676.25	--	--
--	--	169.78	-3643.47	--	--	--	--	841.37	-6284.06	--	--
--	--	171.78	-3591.1	--	--	--	--	851.37	-5837.16	--	--
--	--	173.78	-3523.87	--	--	--	--	861.37	-6329.67	--	--
--	--	175.78	-3597.04	--	--	--	--	871.37	-6174.62	--	--
--	--	177.78	-3656.97	--	--	--	--	881.37	-6284.06	--	--
--	--	179.78	-3614.52	--	--	--	--	891.37	-6110.77	--	--
--	--	181.78	-3694.57	--	--	--	--	901.37	-6174.62	--	--
--	--	183.78	-3632.33	--	--	--	--	911.37	-6329.67	--	--
--	--	185.78	-3530.94	--	--	--	--	921.37	-6366.15	--	--
--	--	187.78	-3530.56	--	--	--	--	931.37	-6028.69	--	--
--	--	189.78	-3594.54	--	--	--	--	941.37	-6174.62	--	--
--	--	191.78	-3625.25	--	--	--	--	951.37	-5873.64	--	--
--	--	193.78	-3572.89	--	--	--	--	961.37	-5809.79	--	--
--	--	195.78	-3638.26	--	--	--	--	971.37	-6019.57	--	--
--	--	197.78	-3527.55	--	--	--	--	981.37	-5873.64	--	--
--	--	199.78	-3455.34	--	--	--	--	991.37	-6074.29	--	--
--	--	201.78	-3401.42	--	--	--	--	1001.37	-6548.56	--	--
--	--	203.78	-3595.86	--	--	--	--	1011.37	-6457.35	--	--
--	--	205.78	-3527.23	--	--	--	--	1021.37	-6174.62	--	--
--	--	207.78	-3568.28	--	--	--	--	1031.37	-5764.19	--	--
--	--	209.78	-3561.55	--	--	--	--	1041.37	-5955.72	--	--
--	--	211.78	-3525.94	--	--	--	--	1051.37	-6247.58	--	--
--	--	213.78	-3287.21	--	--	--	--	1061.37	-6238.46	--	--
--	--	215.78	-3553.11	--	--	--	--	1071.37	-6238.46	--	--
--	--	217.78	-3468.72	--	--	--	--	1081.37	-6201.98	--	--
--	--	219.78	-3462.07	--	--	--	--	1091.37	-5992.21	--	--
--	--	221.78	-3426.21	--	--	--	--	1101.37	-6256.7	--	--
--	--	223.78	-3461.55	--	--	--	--	--	--	--	--
--	--	225.78	-3510.04	--	--	--	--	--	--	--	--
--	--	227.78	-3514.34	--	--	--	--	--	--	--	--
--	--	229.78	-3545.2	--	--	--	--	--	--	--	--
--	--	231.78	-3516.7	--	--	--	--	--	--	--	--
--	--	233.78	-3542.82	--	--	--	--	--	--	--	--
--	--	235.78	-3525.18	--	--	--	--	--	--	--	--
--	--	237.78	-3536.34	--	--	--	--	--	--	--	--
--	--	239.78	-3457.07	--	--	--	--	--	--	--	--
--	--	241.78	-3504.14	--	--	--	--	--	--	--	--
--	--	243.78	-3442.18	--	--	--	--	--	--	--	--
--	--	245.78	-3428.38	--	--	--	--	--	--	--	--
--	--	247.78	-3409.56	--	--	--	--	--	--	--	--
--	--	249.78	-3458.6	--	--	--	--	--	--	--	--
--	--	251.78	-3443.47	--	--	--	--	--	--	--	--
--	--	253.78	-3509.32	--	--	--	--	--	--	--	--
--	--	255.78	-3451.81	--	--	--	--	--	--	--	--
--	--	257.78	-3381.65	--	--	--	--	--	--	--	--
--	--	259.78	-3455.69	--	--	--	--	--	--	--	--
--	--	261.78	-3392.15	--	--	--	--	--	--	--	--
--	--	263.78	-3452.28	--	--	--	--	--	--	--	--
--	--	265.78	-3481.26	--	--	--	--	--	--	--	--
--	--	267.78	-3417.44	--	--	--	--	--	--	--	--
--	--	269.78	-3379.27	--	--	--	--	--	--	--	--
--	--	271.78	-3329.99	--	--	--	--	--	--	--	--
--	--	273.78	-3348.74	--	--	--	--	--	--	--	--
--	--	275.78	-3403.75	--	--	--	--	--	--	--	--
--	--	277.78	-3515.5	--	--	--	--	--	--	--	--
--	--	279.78	-3416.46	--	--	--	--	--	--	--	--
--	--	281.78	-3424.09	--	--	--	--	--	--	--	--
--	--	283.78	-3521.02	--	--	--	--	--	--	--	--
--	--	285.78	-3378.88	--	--	--	--	--	--	--	--
--	--	287.78	-3397.33	--	--	--	--	--	--	--	--
--	--	289.78	-3381.71	--	--	--	--	--	--	--	--
--	--	291.78	-3481.29	--	--	--	--	--	--	--	--
--	--	293.78	-3296.94	--	--	--	--	--	--	--	--
--	--	295.78	-3448.41	--	--	--	--	--	--	--	--
--	--	297.78	-3264.72	--	--	--	--	--	--	--	--
--	--	299.78	-3415.96	--	--	--	--	--	--	--	--
--	--	301.78	-3342.42	--	--	--	--	--	--	--	--
--	--	303.78	-3365.81	--	--	--	--	--	--	--	--
--	--	305.78	-3358.35	--	--	--	--	--	--	--	--
--	--	315.78	-3372.53	--	--	--	--	--	--	--	--
--	--	325.78	-3358.36	--	--	--	--	--	--	--	--
--	--	335.78	-3348.95	--	--	--	--	--	--	--	--
--	--	345.78	-3338.15	--	--	--	--	--	--	--	--
--	--	355.78	-3331	--	--	--	--	--	--	--	--
--	--	365.78	-3279.17	--	--	--	--	--	--	--	--
--	--	375.78	-3302.57	--	--	--	--	--	--	--	--
--	--	385.78	-3296.56	--	--	--	--	--	--	--	--
--	--	395.78	-3250.97	--	--	--	--	--	--	--	--
--	--	405.78	-3186.74	--	--	--	--	--	--	--	--
--	--	415.78	-3228.9	--	--	--	--	--	--	--	--
--	--	425.78	-3197.16	--	--	--	--	--	--	--	--
--	--	435.78	-3233.69	--	--	--	--	--	--	--	--
--	--	445.78	-3206.6	--	--	--	--	--	--	--	--
--	--	455.78	-3189.21	--	--	--	--	--	--	--	--
--	--	465.78	-3223.45	--	--	--	--	--	--	--	--
--	--	475.78	-3165.39	--	--	--	--	--	--	--	--
--	--	485.78	-3115.98	--	--	--	--	--	--	--	--
--	--	495.78	-3102.74	--	--	--	--	--	--	--	--
--	--	505.78	-3140.79	--	--	--	--	--	--	--	--
--	--	515.78	-3105.19	--	--	--	--	--	--	--	--
--	--	525.78	-3168.2	--	--	--	--	--	--	--	--
--	--	535.78	-3103.72	--	--	--	--	--	--	--	--
--	--	545.78	-3024.63	--	--	--	--	--	--	--	--
--	--	555.78	-3038.49	--	--	--	--	--	--	--	--
--	--	565.78	-3107.49	--	--	--	--	--	--	--	--
--	--	575.78	-3073.7	--	--	--	--	--	--	--	--
--	--	585.78	-3053.8	--	--	--	--	--	--	--	--
--	--	595.78	-3071.77	--	--	--	--	--	--	--	--
--	--	605.78	-3013.39	--	--	--	--	--	--	--	--
--	--	615.78	-3028.32	--	--	--	--	--	--	--	--
--	--	625.78	-2979.22	--	--	--	--	--	--	--	--
--	--	635.78	-3004.91	--	--	--	--	--	--	--	--
--	--	645.78	-2985.49	--	--	--	--	--	--	--	--
--	--	655.78	-2982.33	--	--	--	--	--	--	--	--
--	--	665.78	-2968.5	--	--	--	--	--	--	--	--
--	--	675.78	-2976.69	--	--	--	--	--	--	--	--
--	--	685.78	-2935.73	--	--	--	--	--	--	--	--
--	--	695.78	-2919.84	--	--	--	--	--	--	--	--
--	--	705.78	-2871	--	--	--	--	--	--	--	--
--	--	715.78	-2875.69	--	--	--	--	--	--	--	--
--	--	725.78	-2926.84	--	--	--	--	--	--	--	--
--	--	735.78	-2927.38	--	--	--	--	--	--	--	--
--	--	745.78	-2907.27	--	--	--	--	--	--	--	--
--	--	755.78	-2878.92	--	--	--	--	--	--	--	--
--	--	765.78	-2838.87	--	--	--	--	--	--	--	--
--	--	775.78	-2841.93	--	--	--	--	--	--	--	--
--	--	785.78	-2865.63	--	--	--	--	--	--	--	--
--	--	795.78	-2831.91	--	--	--	--	--	--	--	--
--	--	805.78	-2852.23	--	--	--	--	--	--	--	--
--	--	815.78	-2836.38	--	--	--	--	--	--	--	--
--	--	825.78	-2793.06	--	--	--	--	--	--	--	--
--	--	835.78	-2780.2	--	--	--	--	--	--	--	--
--	--	845.78	-2799.74	--	--	--	--	--	--	--	--
--	--	855.78	-2850.25	--	--	--	--	--	--	--	--
--	--	865.78	-2803.62	--	--	--	--	--	--	--	--
--	--	875.78	-2782.72	--	--	--	--	--	--	--	--
--	--	885.78	-2864.47	--	--	--	--	--	--	--	--
--	--	895.78	-2787.17	--	--	--	--	--	--	--	--
--	--	905.78	-2806.72	--	--	--	--	--	--	--	--
--	--	915.78	-2807.19	--	--	--	--	--	--	--	--
--	--	925.78	-2781.28	--	--	--	--	--	--	--	--
--	--	935.78	-2719.65	--	--	--	--	--	--	--	--
--	--	945.78	-2743.05	--	--	--	--	--	--	--	--
--	--	955.78	-2797.56	--	--	--	--	--	--	--	--
--	--	965.78	-2761.35	--	--	--	--	--	--	--	--
--	--	975.78	-2714.98	--	--	--	--	--	--	--	--
--	--	985.78	-2713.6	--	--	--	--	--	--	--	--
--	--	995.78	-2738.89	--	--	--	--	--	--	--	--
--	--	1005.78	-2719.96	--	--	--	--	--	--	--	--
--	--	1015.78	-2715.44	--	--	--	--	--	--	--	--
--	--	1025.78	-2716.38	--	--	--	--	--	--	--	--
--	--	1035.78	-2767.32	--	--	--	--	--	--	--	--
--	--	1045.78	-2690.87	--	--	--	--	--	--	--	--
--	--	1055.78	-2742.45	--		--		--		--

## Sheet: Figure 3b
photon energy	photoconductivity	error bar
0.70857	-9.30766e-16	1.01285e-17
0.992	-1.18707e-15	1.47641e-17
1.55	-2.27731e-15	8.19531e-17
1.90769	-2.08272e-15	5.13322e-17
2.06667	-3.34048e-15	1.29635e-17
2.2963	-4.42973e-15	3.09669e-16
2.54098	-4.7998e-15	9.37556e-17
2.75556	-5.46643e-15	1.37241e-16
3.1	-6.80261e-15	1.26124e-16
3.875	-9.76046e-15	2.94076e-16

## Sheet: Figure 3c
	287 K		195 K		166 K		137 K		108 K		78 K
time	photoconductivity	time	photoconductivity	time	photoconductivity	time	photoconductivity	time	photoconductivity	time	photoconductivity
-240.08	192.483	-240.08	55.5405	-240.08	-167.089	-240.08	302.383	-240.08	-177.672	-240.08	540.479
-230.08	60.8368	-230.08	315.672	-230.08	426.629	-230.08	931.26	-230.08	-34.9682	-230.08	-3.91352
-220.08	101.137	-220.08	-208.641	-220.08	-430.691	-220.08	-58.0406	-220.08	-277.062	-220.08	109.992
-210.08	-0.06985	-210.08	-391.201	-210.08	344.044	-210.08	-462.585	-210.08	-523.409	-210.08	-672.711
-200.08	175.504	-200.08	255.234	-200.08	172.402	-200.08	-46.855	-200.08	-120.822	-200.08	-464.309
-190.08	0.41375	-190.08	-26.3932	-190.08	325.742	-190.08	54.4364	-190.08	399.717	-190.08	-135
-180.08	-141.335	-180.08	-76.2388	-180.08	-187.624	-180.08	-15.7841	-180.08	396.237	-180.08	-56.4119
-170.08	-33.6531	-170.08	-282.164	-170.08	-483.144	-170.08	-335.194	-170.08	337.453	-170.08	-141.682
-160.08	-241.681	-160.08	-567.841	-160.08	-311.055	-160.08	-369.993	-160.08	-718.708	-160.08	823.97
-150.08	-113.555	-150.08	-78.7311	-150.08	-388.283	-150.08	233.405	-150.08	463.141	-150.08	507.389
-140.08	-247.162	-140.08	-457.558	-140.08	-806.788	-140.08	-759.002	-140.08	-722.575	-140.08	-11.8678
-130.08	-179.512	-130.08	-155.68	-130.08	328.866	-130.08	-760.866	-130.08	-731.083	-130.08	232.807
-120.08	53.1529	-120.08	-317.367	-120.08	-431.584	-120.08	-906.279	-120.08	-108.447	-120.08	-112.092
-110.08	-20.8646	-110.08	-174.995	-110.08	-438.504	-110.08	-687.539	-110.08	527.338	-110.08	283.078
-100.08	-245.577	-100.08	157.724	-100.08	-266.638	-100.08	181.206	-100.08	-333.524	-100.08	-121.001
-90.08	-289.101	-90.08	-215.495	-90.08	-424.888	-90.08	35.7938	-90.08	-347.447	-90.08	-222.18
-80.08	-169.464	-80.08	579.231	-80.08	190.927	-80.08	-873.343	-80.08	-109.607	-80.08	-538.124
-70.08	-198.802	-70.08	-333.878	-70.08	-994.724	-70.08	-828.601	-70.08	-1098.48	-70.08	658.839
-60.08	-7.67311	-60.08	-862.553	-60.08	-395.202	-60.08	-283.616	-60.08	-340.872	-60.08	173.627
-50.08	-343.506	-50.08	155.855	-50.08	-124.681	-50.08	-667.032	-50.08	-348.22	-50.08	23.1311
-40.08	178.437	-40.08	-470.581	-40.08	439.036	-40.08	-396.544	-40.08	-130.721	-40.08	141.294
-38.08	436.977	-38.08	-373.853	-38.08	-55.2461	-38.08	658.248	-38.08	-98.5307	-38.08	-841.986
-36.08	-57.7539	-36.08	377.739	-36.08	-413.287	-36.08	-64.5633	-36.08	-493.075	-36.08	470.586
-34.08	188.553	-34.08	609.061	-34.08	-501.126	-34.08	116.027	-34.08	79.2279	-34.08	621.703
-32.08	189.259	-32.08	-142.119	-32.08	209.414	-32.08	0.57501	-32.08	-51.5272	-32.08	-80.2757
-30.08	-554.132	-30.08	-3.4081	-30.08	104.951	-30.08	-158.452	-30.08	694.261	-30.08	187.752
-28.08	-393.691	-28.08	456.767	-28.08	216.258	-28.08	-154.859	-28.08	1095.36	-28.08	101.983
-26.08	21.9959	-26.08	-398.138	-26.08	-267.104	-26.08	124.113	-26.08	635.293	-26.08	-601.527
-24.08	41.9921	-24.08	21.6999	-24.08	-171.279	-24.08	1049.08	-24.08	224.511	-24.08	-570.895
-22.08	-52.1079	-22.08	-597.355	-22.08	-174.539	-22.08	-211.911	-22.08	-586.797	-22.08	-904.271
-20.08	-163.381	-20.08	-618.347	-20.08	-52.9646	-20.08	434.082	-20.08	-210.2	-20.08	411.875
-18.08	85.7487	-18.08	-452.47	-18.08	35.364	-18.08	-728.076	-18.08	46.4679	-18.08	-464.705
-16.08	-186.436	-16.08	-529.852	-16.08	41.2309	-16.08	128.156	-16.08	142.469	-16.08	-82.8284
-14.08	-436.036	-14.08	265.782	-14.08	-203.384	-14.08	89.9718	-14.08	198.588	-14.08	-198.719
-12.08	-659.053	-12.08	-621.64	-12.08	-15.8079	-12.08	-244.255	-12.08	420.502	-12.08	-140.518
-10.08	-128.564	-10.08	-181.222	-10.08	379.063	-10.08	-1035.35	-10.08	102.587	-10.08	196.942
-8.08	-231.839	-8.08	-522.031	-8.08	-493.467	-8.08	-1007.05	-8.08	-152.656	-8.08	-470.831
-6.08	269.949	-6.08	-1.35007	-6.08	-339.625	-6.08	579.633	-6.08	-355.768	-6.08	-808.802
-4.08	-726.099	-4.08	-459.879	-4.08	-557.676	-4.08	-243.357	-4.08	-530.393	-4.08	-433.052
-2.08	-317.04	-2.08	-346.462	-2.08	16.9487	-2.08	-318.302	-2.08	-181.143	-2.08	-606.431
-1.98	8.96025	-1.98	171.338	-0.58	-200.156	-1.98	3.87868	-0.28	93.4243	-1.98	-56.5857
-1.88	135.874	-1.88	328.297	-0.57	-242.421	-1.88	-349.582	-0.27	8.94074	-1.88	113.036
-1.78	16.586	-1.78	381.257	-0.56	-43.5268	-1.78	232.667	-0.26	-57.6613	-1.78	-152.659
-1.68	-9.96794	-1.68	-145.873	-0.55	595.733	-1.68	376.554	-0.25	-51.4417	-1.68	-525.827
-1.58	212.132	-1.58	-276.215	-0.54	-213.83	-1.58	-448.336	-0.24	71.1372	-1.58	240.048
-1.48	7.73468	-1.48	-204.047	-0.53	104.09	-1.48	503.46	-0.23	-174.28	-1.48	670.209
-1.38	130.155	-1.38	92.035	-0.52	-126.814	-1.38	434.645	-0.22	110.269	-1.38	318.753
-1.28	39.5994	-1.28	417.204	-0.51	-705.784	-1.28	422.58	-0.21	-63.3627	-1.28	531.526
-1.18	-223.761	-1.18	718.225	-0.5	304.849	-1.18	78.9499	-0.2	151.733	-1.18	691.377
-1.08	-24.6747	-1.08	627.946	-0.49	-396.875	-1.08	196.919	-0.19	52.2191	-1.08	608.331
-0.98	77.1834	-0.98	-468.846	-0.48	363.585	-0.98	-227.591	-0.18	-297.377	-0.98	502.487
-0.88	173.05	-0.88	-67.3936	-0.47	-121.531	-0.88	-432.25	-0.17	-506.253	-0.88	86.9819
-0.78	-212.867	-0.78	-76.1745	-0.46	591.071	-0.78	-270.042	-0.16	250.73	-0.78	268.273
-0.68	219.213	-0.68	107.127	-0.45	-71.1856	-0.68	162.065	-0.15	-14.9012	-0.68	41.6591
-0.58	-253.311	-0.58	692.431	-0.44	561.237	-0.58	-5.95208	-0.14	-312.667	-0.58	586.619
-0.48	-510.952	-0.48	263.812	-0.43	273.772	-0.48	-454.145	-0.13	-336.509	-0.48	-278.586
-0.38	107.55	-0.38	84.0773	-0.42	817.935	-0.38	62.8632	-0.12	81.5033	-0.38	-91.867
-0.28	134.376	-0.28	141.428	-0.41	281.541	-0.28	327.311	-0.11	-960.806	-0.28	529.377
-0.18	-334.607	-0.18	42.9168	-0.4	268.178	-0.27	83.9547	-0.1	109.233	-0.27	-181.665
-0.08	266.863	-0.08	548.606	-0.39	-375.121	-0.26	-289.525	-0.09	137.739	-0.26	-194.437
-0.07	479.557	-0.07	-299.116	-0.38	128.641	-0.25	27.0256	-0.08	-681.181	-0.25	-202.738
-0.06	491.077	-0.06	579.03	-0.37	-159.756	-0.24	-180.046	-0.07	-699.581	-0.24	-170.81
-0.05	-268.818	-0.05	54.2168	-0.36	332.819	-0.23	133.377	-0.06	-1240.95	-0.23	219.992
-0.04	-163.644	-0.04	-73.0105	-0.35	639.552	-0.22	-101.847	-0.05	-62.3261	-0.22	523.311
-0.03	-35.4305	-0.03	-154.602	-0.34	463.965	-0.21	511.235	-0.04	-673.666	-0.21	223.185
-0.02	-447.591	-0.02	-655.214	-0.33	-284.997	-0.2	-298.909	-0.03	-1006.16	-0.2	234.041
-0.01	-536.125	-0.01	-459.878	-0.32	80.4715	-0.19	80.2011	-0.02	-386.784	-0.19	45.3445
-5.68434e-14	208.623	-5.68434e-14	-533.518	-0.31	790.587	-0.18	408.638	-0.01	-313.185	-0.18	-747.434
0.01	5.95628	0.01	817.235	-0.3	-684.029	-0.17	152.144	-1.13687e-13	-999.938	-0.17	-154.846
0.02	-156.391	0.02	-430.837	-0.29	-85.7919	-0.16	941.018	0.01	-537.611	-0.16	-25.2169
0.03	275.397	0.03	-171.197	-0.28	271.908	-0.15	207.822	0.02	-1029.74	-0.15	-592.582
0.04	329.37	0.04	138.92	-0.27	563.412	-0.14	268.505	0.03	-645.418	-0.14	-743.922
0.05	26.863	0.05	-1136.12	-0.26	540.104	-0.13	165.282	0.04	-1069.65	-0.13	-660.909
0.06	-570.685	0.06	-90.6425	-0.25	46.2865	-0.12	-1142.83	0.05	-1627.86	-0.12	144.641
0.07	-298.684	0.07	-546.31	-0.24	371.044	-0.11	-1.12607	0.06	-1668.55	-0.11	-251.588
0.08	-77.4572	0.08	-521.072	-0.23	219.698	-0.1	252.865	0.07	-1496.47	-0.1	-644.306
0.09	-637.885	0.09	-302.573	-0.22	-202.642	-0.09	-397.753	0.08	-1285.26	-0.09	-277.45
0.1	-528.231	0.1	-1441.05	-0.21	58.7174	-0.08	-435.288	0.09	-1949.47	-0.08	-813.845
0.11	-1353.83	0.11	-1426.88	-0.2	-49.4315	-0.07	-438.416	0.1	-1163.2	-0.07	-264.679
0.12	-888.552	0.12	-1086.33	-0.19	436.617	-0.06	-1482.53	0.11	-1321.03	-0.06	-941.239
0.13	-1261.25	0.13	-1989.72	-0.18	583.302	-0.05	-807.516	0.12	-2090.19	-0.05	-648.137
0.14	-1605.78	0.14	-1795.07	-0.17	694.869	-0.04	-1595.14	0.13	-2318.76	-0.04	-499.352
0.15	-1223.06	0.15	-1976.58	-0.16	102.226	-0.03	-1181	0.14	-1880.8	-0.03	-482.749
0.16	-1684.29	0.16	-2310.55	-0.15	228.71	-0.02	-1618.29	0.15	-2588.28	-0.02	-539.901
0.17	-1709.89	0.17	-2351	-0.14	-96.0474	-0.01	-424.027	0.16	-2997.22	-0.01	-334.921
0.18	-2384.88	0.18	-2761.03	-0.13	241.452	-1.7053e-13	-1520.07	0.17	-3321.94	-1.7053e-13	9.90415
0.19	-2115.86	0.19	-2742.71	-0.12	410.201	0.01	-1282.34	0.18	-3976.04	0.01	-1372.27
0.2	-1565.46	0.2	-2461.29	-0.11	33.8556	0.02	-1099.04	0.19	-4050.67	0.02	-844.177
0.21	-2518.42	0.21	-3465.97	-0.1	407.404	0.03	-738.701	0.2	-4295.57	0.03	-1616.52
0.22	-2600.56	0.22	-3590.78	-0.09	-144.528	0.04	-412.141	0.21	-4441.22	0.04	-1438.04
0.23	-2851.65	0.23	-4451.98	-0.08	-143.596	0.05	-829.412	0.22	-4609.15	0.05	-2035.74
0.24	-1935.81	0.24	-5331.51	-0.07	-629.333	0.06	-1507.56	0.23	-5444.65	0.06	-1185.81
0.25	-3459.44	0.25	-4780.77	-0.06	160.34	0.07	-1384.94	0.24	-4950.71	0.07	-1677.19
0.26	-3871.39	0.26	-4736.86	-0.05	-673.463	0.08	-1308.62	0.25	-6105.75	0.08	-1989.76
0.27	-3733.78	0.27	-5089.16	-0.04	-277.849	0.09	-1891.67	0.26	-6064.54	0.09	-1815.12
0.28	-4094.75	0.28	-6285.71	-0.03	-250.191	0.1	-1484.41	0.27	-6458.72	0.1	-1887.27
0.29	-4081.73	0.29	-6555.38	-0.02	-714.174	0.11	-1521.32	0.28	-7419.39	0.11	-2088.1
0.3	-4148.93	0.3	-6657.72	-0.01	-658.546	0.12	-2270.78	0.29	-7465	0.12	-2189.31
0.31	-4788.72	0.31	-6621.41	-3.97904e-13	-391.903	0.13	-3080.92	0.3	-7497.66	0.13	-2308.41
0.32	-4511.6	0.32	-7329.81	0.01	-806.163	0.14	-3202.92	0.31	-8831.51	0.14	-2090.02
0.33	-4555.55	0.33	-7404.83	0.02	-760.48	0.15	-3585.15	0.32	-8783.57	0.15	-2548.19
0.34	-4240.24	0.34	-7117.88	0.03	-1207.06	0.16	-3897.95	0.33	-9171.26	0.16	-2876.73
0.35	-4160.03	0.35	-8066.21	0.04	55.6097	0.17	-3519.47	0.34	-10255.6	0.17	-3280.62
0.36	-5227.12	0.36	-8259.47	0.05	-24.5697	0.18	-3901.08	0.35	-10085	0.18	-3952.71
0.37	-5274.27	0.37	-8824.38	0.06	-874.844	0.19	-4066.23	0.36	-10025.9	0.19	-4374.8
0.38	-4857.41	0.38	-8712.37	0.07	-1435.79	0.2	-4704.97	0.37	-10509.3	0.2	-4483.68
0.39	-5512.99	0.39	-8940.55	0.08	-853.711	0.21	-4507.9	0.38	-11312.9	0.21	-4788.28
0.4	-6026.27	0.4	-8651.87	0.09	-1787.89	0.22	-5563.28	0.39	-10797.7	0.22	-5488.46
0.41	-6086	0.41	-8513.58	0.1	-1072.5	0.23	-5960.53	0.4	-11450	0.23	-5761.77
0.42	-5816.35	0.42	-9488.87	0.11	-1716.73	0.24	-6611.15	0.41	-11906.6	0.24	-5691.85
0.43	-6004.51	0.43	-9500.28	0.12	-1876.46	0.25	-6374.05	0.42	-11973	0.25	-6571.47
0.44	-6549.58	0.44	-9598.12	0.13	-2272.08	0.26	-7288.04	0.43	-12243.2	0.26	-7119.36
0.45	-7524.94	0.45	-10072.1	0.14	-2401.98	0.27	-7532.65	0.44	-11773.7	0.27	-8031.55
0.46	-7343.61	0.46	-11055.7	0.15	-2766.83	0.28	-7019.04	0.45	-13462.3	0.28	-8377.65
0.47	-8073.85	0.47	-11771.4	0.16	-2649.05	0.29	-8045.64	0.46	-13413.8	0.29	-8898.4
0.48	-8547.23	0.48	-12523.3	0.17	-3216.21	0.3	-8785.09	0.47	-13924.6	0.3	-9112.64
0.49	-8666.49	0.49	-14027.2	0.18	-3081.64	0.31	-8847.02	0.48	-14468.1	0.31	-9539.84
0.5	-9282.81	0.5	-14478.4	0.19	-2944.59	0.32	-8739.42	0.49	-15532.4	0.32	-10275.5
0.51	-10057.2	0.51	-14614.3	0.2	-3880.33	0.33	-9679.69	0.5	-16844.5	0.33	-10356.9
0.52	-11455.8	0.52	-16472.5	0.21	-4866.1	0.34	-9571.46	0.51	-17639.6	0.34	-10774.8
0.53	-12208	0.53	-18304.5	0.22	-4882.88	0.35	-9742.25	0.52	-19407.8	0.35	-10981.1
0.54	-13398.2	0.54	-19364.2	0.23	-5186.5	0.36	-10935.3	0.53	-20823	0.36	-11777.7
0.55	-14453	0.55	-21108.7	0.24	-6546.45	0.37	-10154.5	0.54	-22194.7	0.37	-12173.6
0.56	-15400.6	0.56	-23367	0.25	-6221.38	0.38	-10631.2	0.55	-22580.6	0.38	-12254.4
0.57	-17638.9	0.57	-24173.6	0.26	-6262.71	0.39	-10319.7	0.56	-25655.1	0.39	-12537.9
0.58	-17902.8	0.58	-25957.9	0.27	-6259.91	0.4	-11660.3	0.57	-27221.5	0.4	-13136.9
0.59	-19644.4	0.59	-28060.6	0.28	-6870.58	0.41	-11592.8	0.58	-30059.4	0.41	-13127.9
0.6	-20442.5	0.6	-29154.1	0.29	-7900.79	0.42	-12638.1	0.59	-32189.1	0.42	-13415.6
0.61	-22288.1	0.61	-32222.5	0.3	-8838.08	0.43	-12753.2	0.6	-35106.7	0.43	-13903.8
0.62	-23564	0.62	-33035.3	0.31	-8197.27	0.44	-13277.5	0.61	-37290	0.44	-14482.7
0.63	-25397.4	0.63	-36115	0.32	-9006.21	0.45	-13654.1	0.62	-40712.6	0.45	-15367.7
0.64	-26004.6	0.64	-37433.6	0.33	-9313.88	0.46	-14337.2	0.63	-44032.4	0.46	-16139.4
0.65	-27547.2	0.65	-39213.4	0.34	-9429.17	0.47	-15006	0.64	-46026.6	0.47	-16220.8
0.66	-28778.1	0.66	-40969.7	0.35	-10090.2	0.48	-15774.2	0.65	-49045.2	0.48	-17037.2
0.67	-29946.1	0.67	-43231.8	0.36	-10336.3	0.49	-17550.3	0.66	-52369.6	0.49	-17620.2
0.68	-31660.2	0.68	-43752.1	0.37	-9762.63	0.5	-19176.8	0.67	-55162.7	0.5	-18815.3
0.69	-32000.5	0.69	-45911.8	0.38	-10179.4	0.51	-21302.6	0.68	-58413	0.51	-19738.4
0.7	-33132.7	0.7	-47628	0.39	-9811.11	0.52	-22559.4	0.69	-61241.6	0.52	-22025.1
0.71	-33367.8	0.71	-48689.4	0.4	-10746.5	0.53	-24065.8	0.7	-63779.5	0.53	-23323.6
0.72	-34445.1	0.72	-49704.5	0.41	-11257.1	0.54	-25969.5	0.71	-66202.8	0.54	-24974.9
0.73	-34690.6	0.73	-50503.8	0.42	-11091.5	0.55	-27792.5	0.72	-67586.7	0.55	-26868.6
0.74	-34470.7	0.74	-51067.7	0.43	-12041.2	0.56	-30485.7	0.73	-70097.6	0.56	-29272.8
0.75	-34880.9	0.75	-50774.8	0.44	-12048.4	0.57	-33033.7	0.74	-71121.5	0.57	-31923.5
0.76	-34848.9	0.76	-51531.6	0.45	-12596.3	0.58	-34846.1	0.75	-73025.5	0.58	-34446.8
0.77	-35248.1	0.77	-50979.2	0.46	-13161.6	0.59	-37945.9	0.76	-73499.3	0.59	-37080.2
0.78	-34632.8	0.78	-50850.5	0.47	-13312.6	0.6	-41115.8	0.77	-74168.4	0.6	-39540.9
0.79	-34371.9	0.79	-49656.7	0.48	-14736.6	0.61	-42423.3	0.78	-75676.1	0.61	-42494
0.8	-33407.9	0.8	-49369.4	0.49	-15673.2	0.62	-46664.2	0.79	-75420.9	0.62	-45378.7
0.81	-32597.4	0.81	-48002.4	0.5	-16317.5	0.63	-48910.7	0.8	-75992.3	0.63	-49555.2
0.82	-32597.4	0.82	-47670.9	0.51	-17215.9	0.64	-51447.5	0.81	-75766.1	0.64	-52824
0.83	-32100.4	0.83	-46601.2	0.52	-19407.8	0.65	-53159.1	0.82	-74892.2	0.65	-56273.6
0.84	-30342.9	0.84	-46010.4	0.53	-20483.7	0.66	-55381.2	0.83	-74635.9	0.66	-60112.6
0.85	-29561	0.85	-44492.3	0.54	-22154.1	0.67	-57785.3	0.84	-73170.1	0.67	-63187
0.86	-29116	0.86	-43519.4	0.55	-24440.1	0.68	-59610.2	0.85	-71931.6	0.68	-66258.5
0.87	-28168.6	0.87	-42356.4	0.56	-25241	0.69	-61903	0.86	-69945.8	0.69	-68721.1
0.88	-27907.1	0.88	-41564.3	0.57	-27900	0.7	-63867.4	0.87	-69280.8	0.7	-72262.9
0.89	-27128.2	0.89	-40414.8	0.58	-29690	0.71	-64595.6	0.88	-68216.7	0.71	-74563
0.9	-26482.8	0.9	-38778.8	0.59	-31435.9	0.72	-64131.4	0.89	-66671.4	0.72	-76471.1
0.91	-25892.6	0.91	-37847.1	0.6	-34097.1	0.73	-65555.9	0.9	-64946.5	0.73	-78944.5
0.92	-25150.6	0.92	-37142.1	0.61	-35242.3	0.74	-67059.8	0.91	-63188.9	0.74	-80972
0.93	-24018.2	0.93	-36044.5	0.62	-38806.5	0.75	-68030.7	0.92	-61856.1	0.75	-82765.7
0.94	-24287.6	0.94	-35737.1	0.63	-42013.7	0.76	-68773.9	0.93	-60052.9	0.76	-83452.8
0.95	-23519.9	0.95	-35008	0.64	-43130	0.77	-68301	0.94	-59071.5	0.77	-85063
0.96	-23397	0.96	-34061	0.65	-45443.4	0.78	-67866.2	0.95	-57776.2	0.78	-85835.3
0.97	-22835.1	0.97	-33929	0.66	-47607.9	0.79	-66615	0.96	-57291.9	0.79	-85968.8
0.98	-22629.2	0.98	-33898.9	0.67	-49950.8	0.8	-65576.5	0.97	-56211.5	0.8	-85679.2
0.99	-23012.1	0.99	-33625.4	0.68	-51214.4	0.81	-64058.8	0.98	-55896.9	0.81	-85987.6
1	-22966	1	-32894.2	0.69	-52906.3	0.82	-63169.2	0.99	-55370	0.82	-85320.6
1.01	-23266.6	1.01	-33323.2	0.7	-54187.9	0.83	-63542.1	1	-54548.3	0.83	-84554
1.02	-22880.9	1.02	-33235.8	0.71	-56139.9	0.84	-61463.8	1.01	-53290.8	0.84	-83172.8
1.03	-22782.4	1.03	-34016.1	0.72	-56709.2	0.85	-59729.1	1.02	-53982.3	0.85	-81879.1
1.04	-22957.5	1.04	-33490.2	0.73	-58221.4	0.86	-57977.4	1.03	-53283.6	0.86	-80424.7
1.05	-23133.5	1.05	-33554.2	0.74	-58217.1	0.87	-56091.9	1.04	-54003.5	0.87	-78354.5
1.06	-23484.7	1.06	-33642	0.75	-58314	0.88	-54386.5	1.05	-53933.3	0.88	-77189.8
1.07	-23737.7	1.07	-34930.5	0.76	-57602.1	0.89	-54113.7	1.06	-54406.2	0.89	-75894.8
1.08	-23983	1.08	-34615.2	0.77	-58377.1	0.9	-53252.3	1.07	-54442	0.9	-74685
1.09	-24120.6	1.09	-35305.6	0.78	-58886.2	0.91	-52086.8	1.08	-54785.1	0.91	-72925.1
1.1	-24257.8	1.1	-34683	0.79	-57568.8	0.92	-50661.1	1.09	-55330.4	0.92	-70707.7
1.11	-24204.2	1.11	-34925.3	0.8	-56403.4	0.93	-49319.8	1.1	-55790.9	0.93	-69618
1.12	-24572	1.12	-35645.8	0.81	-55870.7	0.94	-49491.2	1.11	-55571.9	0.94	-68207.7
1.13	-24360.2	1.13	-35697.4	0.82	-54465.1	0.95	-48714.2	1.12	-56198.8	0.95	-66742.2
1.14	-24556.4	1.14	-35002.8	0.83	-53738.8	0.96	-47596.9	1.13	-56792.5	0.96	-65670.4
1.15	-24229.4	1.15	-35056	0.84	-53208.4	0.97	-46909.4	1.14	-57636.8	0.97	-64258.8
1.16	-24380.4	1.16	-34389.5	0.85	-50236.4	0.98	-46507.8	1.15	-57109.4	0.98	-63879.2
1.17	-23976.4	1.17	-34841.7	0.86	-49527.6	0.99	-46813.1	1.16	-56957.6	0.99	-63682.5
1.18	-23933.3	1.18	-34547.8	0.87	-49341.1	1	-46940.1	1.17	-57101.7	1	-62403.5
1.19	-23638.7	1.19	-34803.3	0.88	-47271	1.01	-46415.8	1.18	-57284.4	1.01	-62338
1.2	-23552.5	1.2	-34236.3	0.89	-45643.8	1.02	-45905.3	1.19	-56777.7	1.02	-62161.1
1.21	-24244.8	1.21	-34104.2	0.9	-45007.7	1.03	-47385.5	1.2	-57199.4	1.03	-62235.5
1.22	-23608.2	1.22	-33821.1	0.91	-43609.2	1.04	-47451.8	1.21	-56319.3	1.04	-62388.8
1.23	-23165.5	1.23	-33054.6	0.92	-42659.8	1.05	-47495	1.22	-56749.2	1.05	-62428.4
1.24	-22986.5	1.24	-33111	0.93	-41595.4	1.06	-48048.6	1.23	-56385.4	1.06	-63218.3
1.25	-22854.9	1.25	-32481.1	0.94	-40907.7	1.07	-47824	1.24	-55865.8	1.07	-63110.7
1.26	-22270.1	1.26	-31405.2	0.95	-40028.5	1.08	-48250	1.25	-56081.4	1.08	-63447.2
1.27	-21916.9	1.27	-31135.8	0.96	-40380.3	1.09	-48187.5	1.26	-55254.2	1.09	-63971.5
1.28	-21597.3	1.28	-30853	0.97	-39239.7	1.1	-48935.1	1.27	-55339.2	1.1	-64576.5
1.29	-21335.5	1.29	-30944	0.98	-38497.6	1.11	-48398.3	1.28	-54654	1.11	-64717.6
1.3	-21533.9	1.3	-30983.4	0.99	-39197.8	1.12	-49299.8	1.29	-53929.1	1.12	-64597.9
1.31	-22378.7	1.31	-30154	1	-39323.6	1.13	-48661.7	1.3	-53171.6	1.13	-65320.4
1.32	-22094.6	1.32	-29868.1	1.01	-38299	1.14	-49296.7	1.31	-53072.6	1.14	-65834.5
1.33	-21363.5	1.33	-29671.7	1.02	-38080.9	1.15	-48906.9	1.32	-52902.6	1.15	-65703.9
1.34	-21230.6	1.34	-30005.3	1.03	-39431.8	1.16	-49060.8	1.33	-52258.6	1.16	-66142.9
1.35	-20793.2	1.35	-29321.5	1.04	-39322.4	1.17	-48933.8	1.34	-51733.1	1.17	-66517.7
1.36	-20524.4	1.36	-28642.8	1.05	-38910.6	1.18	-49033.9	1.35	-51212.2	1.18	-66172
1.37	-20768.1	1.37	-28248	1.06	-39523.8	1.19	-47929.1	1.36	-50833.6	1.19	-65889.7
1.38	-20281.2	1.38	-28277.4	1.07	-38860.6	1.2	-48245	1.37	-50235.7	1.2	-65640.7
1.39	-19702	1.39	-28021.5	1.08	-40435.3	1.21	-47374.2	1.38	-49795.7	1.21	-65346.9
1.4	-20042.9	1.4	-28019.5	1.09	-40412.6	1.22	-47508.1	1.39	-49362.9	1.22	-65312.8
1.41	-19592.4	1.41	-27774.3	1.1	-40787.4	1.23	-47170.3	1.4	-49127.3	1.23	-65937
1.42	-19638.2	1.42	-27693.4	1.11	-40429.7	1.24	-46513.4	1.41	-48931.9	1.24	-64357.8
1.43	-19863.5	1.43	-27909.9	1.12	-40441.2	1.25	-45528.7	1.42	-48427.9	1.25	-64272.9
1.44	-19743.2	1.44	-27472.5	1.13	-40871.3	1.26	-44731.7	1.43	-48340.5	1.26	-64078.7
1.45	-19721.9	1.45	-27957.6	1.14	-39930	1.27	-45273.5	1.44	-48234.3	1.27	-63189.2
1.46	-19514.9	1.46	-27737.7	1.15	-39585	1.28	-45261	1.45	-48156.3	1.28	-63006
1.47	-19820.4	1.47	-27336.3	1.16	-40350.1	1.29	-44594.7	1.46	-47379.3	1.29	-62557
1.48	-19858.6	1.48	-27021	1.17	-39612.4	1.3	-43927.2	1.47	-47500.9	1.3	-62176.5
1.49	-19721.4	1.49	-27402	1.18	-39859.7	1.31	-44209.3	1.48	-47239.6	1.31	-61529
1.5	-19576.4	1.5	-27975.6	1.19	-39825.5	1.32	-43556.2	1.49	-46525.7	1.32	-60946.6
1.51	-19182.8	1.51	-26845.7	1.2	-39154.3	1.33	-42393.2	1.5	-46638.7	1.33	-60144.5
1.52	-18874.3	1.52	-27331.5	1.21	-38612.6	1.34	-42290.6	1.51	-46183.9	1.34	-59451.4
1.53	-19069.3	1.53	-26928	1.22	-38333.8	1.35	-40622.8	1.52	-46223.8	1.35	-59104.6
1.54	-19338.5	1.54	-27430.3	1.23	-38830.5	1.36	-41266.5	1.53	-46293.7	1.36	-58976.9
1.55	-18551.3	1.55	-27734.9	1.24	-38237.2	1.37	-41151.4	1.54	-46144.7	1.37	-58322.1
1.56	-18678.7	1.56	-26835.3	1.25	-37939.5	1.38	-41349.1	1.55	-46259.5	1.38	-57783.8
1.57	-18651.6	1.57	-27355.3	1.26	-37339.1	1.39	-41258.4	1.56	-45998.8	1.39	-57560.6
1.58	-18865.1	1.58	-27948.6	1.27	-35956.4	1.4	-41158.3	1.57	-45533.1	1.4	-57326.2
1.59	-19036.4	1.59	-26900	1.28	-36119.9	1.41	-40071	1.58	-45781.7	1.41	-56814.1
1.6	-18934.5	1.6	-26200.2	1.29	-35845.5	1.42	-40440.1	1.59	-45763.3	1.42	-56028
1.61	-18826.3	1.61	-26927	1.3	-35986.6	1.43	-40547.7	1.6	-45752.6	1.43	-56384.7
1.62	-19040.7	1.62	-26944.9	1.31	-35141	1.44	-40300	1.61	-45945.7	1.44	-56282.8
1.63	-18728.8	1.63	-27323.5	1.32	-34830.8	1.45	-39854	1.62	-46172.5	1.45	-56031.2
1.64	-18207.4	1.64	-26843	1.33	-33889.2	1.46	-39777	1.63	-45529.2	1.46	-56408.9
1.65	-18418.4	1.65	-26537.7	1.34	-34550.8	1.47	-39411.7	1.64	-45752.1	1.47	-55393.3
1.66	-18384.5	1.66	-26062.3	1.35	-34823	1.48	-39130.8	1.65	-45641.5	1.48	-55495.1
1.67	-18938.3	1.67	-26406	1.36	-33217	1.49	-38803	1.66	-45022.1	1.49	-55227.9
1.68	-18781.1	1.68	-26653.1	1.37	-33308.3	1.5	-38908.1	1.67	-44856.2	1.5	-55406.4
1.69	-19066.9	1.69	-26542.2	1.38	-33081.8	1.51	-39434.8	1.68	-44389.8	1.51	-54400
1.7	-19462.5	1.7	-26450.6	1.39	-31984.1	1.52	-38692.2	1.69	-44840.4	1.52	-54340
1.71	-18514.6	1.71	-26205.1	1.4	-32517.1	1.53	-38858	1.7	-44833.4	1.53	-54484.3
1.72	-18733.9	1.72	-26376.2	1.41	-32804.9	1.54	-39548	1.71	-44129.6	1.54	-54432.3
1.73	-18196.7	1.73	-26171.9	1.42	-32204.8	1.55	-38789.2	1.72	-44216.4	1.55	-54445.7
1.74	-19177	1.74	-26534.2	1.43	-32280.3	1.56	-38741.6	1.73	-44756.2	1.56	-54609.1
1.75	-18234.5	1.75	-26867.2	1.44	-32041	1.57	-38509.6	1.74	-44759.6	1.57	-54672.7
1.76	-18692.5	1.76	-26540.4	1.45	-31714.7	1.58	-38734.8	1.75	-44016.6	1.58	-54522
1.77	-18356.1	1.77	-26377.6	1.46	-32467.1	1.59	-39168.3	1.76	-44711.6	1.59	-53681.3
1.78	-18240.5	1.78	-25450.7	1.47	-32037.3	1.6	-38688.5	1.77	-44397.8	1.6	-53759.8
1.79	-18698.3	1.79	-25704.1	1.48	-32018	1.61	-38565.2	1.78	-43923.5	1.61	-53259.2
1.8	-18804.5	1.8	-25915	1.49	-31711	1.62	-38267.4	1.79	-44004.9	1.62	-53593.2
1.81	-19013.4	1.81	-26259.7	1.5	-31611.5	1.63	-38364.4	1.8	-44243.6	1.63	-52844.1
1.82	-18235.8	1.82	-25527.1	1.51	-32246.4	1.64	-37920.9	1.81	-44719.4	1.64	-53055.8
1.83	-17764.5	1.83	-26050.9	1.52	-31940.3	1.65	-38373.8	1.82	-43587.4	1.65	-52554.2
1.84	-18724.3	1.84	-26648	1.53	-32083.9	1.66	-37843.3	1.83	-44363.1	1.66	-52700.5
1.85	-18506.1	1.85	-25891.2	1.54	-31766.9	1.67	-38112.3	1.84	-44204.2	1.67	-52336.2
1.86	-18318.6	1.86	-26238.3	1.55	-30969.8	1.68	-37327.2	1.85	-44236.1	1.68	-53034.1
1.87	-18339.7	1.87	-27005.4	1.56	-30778	1.69	-37363.5	1.86	-43774.8	1.69	-52984.6
1.88	-18049.1	1.88	-25643.6	1.57	-31089.7	1.7	-37065.1	1.87	-43846.6	1.7	-53208.1
1.89	-18151.3	1.89	-26511.7	1.58	-31179.8	1.71	-37637.5	1.88	-43883.9	1.71	-52914.4
1.9	-18759.7	1.9	-26323.7	1.59	-31297	1.72	-38340.6	1.89	-43794.5	1.72	-52151
1.91	-18233.4	1.91	-26263.2	1.6	-31112.4	1.73	-38117.3	1.9	-43409.1	1.73	-52010.2
1.92	-18217	1.92	-25722.1	1.61	-30681.1	1.74	-37543	1.91	-42742.3	1.74	-52282.8
2.02	-18232.7	1.93	-25651.6	1.62	-30785.5	1.75	-37717.6	1.92	-43057.5	1.75	-52001.6
2.12	-18759.4	1.94	-26424.3	1.63	-30988.7	1.76	-37932.1	1.93	-42902.7	1.76	-52281.9
2.22	-18592.2	1.95	-25036.9	1.64	-31435	1.77	-37714.4	1.94	-42778.1	1.77	-52024.5
2.32	-18562	1.96	-25135.8	1.65	-31152.5	1.78	-37701.3	1.95	-42957.2	1.78	-52032.8
2.42	-18453.1	1.97	-26358.9	1.66	-30448.3	1.79	-37002.5	1.96	-43631.7	1.79	-51516.2
2.52	-18404	1.98	-25920.9	1.67	-31056.5	1.8	-38100.4	1.97	-42596.4	1.8	-51114.3
2.62	-18146.5	1.99	-25322.8	1.68	-31068	1.81	-36630.9	1.98	-43565.1	1.81	-51425.3
2.72	-17869.1	2	-25934.4	1.69	-30660.5	1.82	-37060.7	1.99	-42523.6	1.82	-51308.7
2.82	-17903.7	2.01	-25858.7	1.7	-30523.5	1.83	-37571.2	2	-43007.2	1.83	-51372.9
2.92	-17928.3	2.02	-25214.6	1.71	-30467.9	1.84	-36803.6	2.01	-42634.5	1.84	-51523
3.02	-17869.1	2.03	-25946.1	1.72	-31079.5	1.85	-37081.3	2.02	-42826.3	1.85	-51530
3.12	-17962.8	2.04	-26070.9	1.73	-30856.6	1.86	-36764.8	2.03	-42763.6	1.86	-51640.8
3.22	-18294.6	2.05	-26032.6	1.74	-30564.8	1.87	-37055	2.04	-42728.6	1.87	-50829.5
3.32	-17758.5	2.06	-25805.4	1.75	-30077.8	1.88	-36645.9	2.05	-42377.7	1.88	-50970
3.42	-18071	2.07	-26311.6	1.76	-30224.2	1.89	-35889.6	2.06	-42436.3	1.89	-50878
3.52	-17999	2.08	-25831.7	1.77	-30888	1.9	-36451.3	2.07	-42763.1	1.9	-50731.1
3.62	-17607.2	2.09	-25981.1	1.78	-30170.5	1.91	-37013.8	2.08	-42412.9	1.91	-50800.4
3.72	-17159.1	2.1	-25518.1	1.79	-30081.9	1.92	-36796.7	2.09	-42201.7	1.92	-50383.8
3.82	-17666.1	2.11	-25623.9	1.8	-29792.9	1.93	-36453.9	2.1	-42496.9	1.93	-50742.6
3.92	-17538.1	2.12	-25806.8	1.81	-30747.6	1.94	-36527	2.11	-42199.1	1.94	-50869.7
4.02	-17482.1	2.13	-25057.6	1.82	-29974.7	1.95	-36618.4	2.12	-42426.9	1.95	-50926.9
4.12	-17497.3	2.14	-25476.6	1.83	-29793.8	1.96	-36503.9	2.13	-42462.4	1.96	-50447.9
4.22	-17674.8	2.15	-26086.2	1.84	-30324.9	1.97	-36744.1	2.14	-42336.8	1.97	-50561
4.32	-17614	2.16	-25577.9	1.85	-30420	1.98	-36838	2.15	-41951.7	1.98	-50624.5
4.42	-17349.2	2.17	-25360.5	1.86	-29839.8	1.99	-36851.7	2.16	-42629.9	1.99	-51463.9
4.52	-17394.7	2.18	-25493.9	1.87	-29368.4	2	-36993.7	2.17	-42255.1	2	-49959.7
4.62	-17680.9	2.19	-25565.5	1.88	-30311.2	2.01	-36948.7	2.18	-42058.2	2.01	-50617.1
4.72	-17756.1	2.2	-25574.8	1.89	-29255.9	2.02	-36995	2.19	-42157.2	2.02	-50427.5
4.82	-17624.5	2.21	-25981.4	1.9	-29614.8	2.03	-35902.1	2.2	-42152	2.03	-49266.6
4.92	-17324.7	2.22	-25701.4	1.91	-30366.6	2.04	-35864.5	2.21	-41678	2.04	-49654.2
5.02	-17479.9	2.23	-26132.5	1.92	-30108.3	2.05	-36231.8	2.22	-41785.5	2.05	-50009.2
5.12	-17065	2.24	-25627	1.93	-29313.3	2.06	-36027.8	2.23	-42314.5	2.06	-50043.4
5.22	-17345	2.25	-25416.1	1.94	-29631.6	2.07	-35803.9	2.24	-42130.5	2.07	-50544.7
5.32	-17654.8	2.26	-25411.6	1.95	-29597.4	2.08	-35817.6	2.25	-41790.2	2.08	-50252.5
5.42	-17694	2.27	-24764.1	1.96	-30154.3	2.09	-36313.7	2.26	-41622	2.09	-50124.2
5.52	-17578.9	2.28	-24912.8	1.97	-30090.9	2.1	-36452.6	2.27	-41939.7	2.1	-49852.5
5.62	-17186.6	2.29	-24864.7	1.98	-30391.1	2.11	-36599.6	2.28	-41893.3	2.11	-50185.5
5.72	-17432.5	2.3	-25515.7	1.99	-29842.6	2.12	-36401.3	2.29	-42420.5	2.12	-49552.7
5.82	-17113.9	2.31	-25200.8	2	-29703.4	2.13	-36837.3	2.3	-42518.9	2.13	-50369.1
5.92	-17208.8	2.32	-25293.1	2.01	-29274.5	2.14	-36402.6	2.31	-41563.4	2.14	-49580.1
6.02	-17477.1	2.33	-25062.8	2.02	-30250.6	2.15	-35616.8	2.32	-41486.7	2.15	-49108.5
6.12	-16979.2	2.34	-24557.4	2.03	-30583.5	2.16	-35791.3	2.33	-41777.5	2.16	-49328.5
6.22	-17079	2.35	-25667.8	2.04	-29396.3	2.17	-36466.4	2.34	-41339.3	2.17	-49087.1
6.32	-17339.2	2.36	-25198	2.05	-29385.4	2.18	-36084.8	2.35	-41531	2.18	-49715.2
6.42	-17127.5	2.37	-24585.4	2.06	-29412.8	2.19	-36484.5	2.36	-41699.2	2.19	-49619.4
6.52	-17038.8	2.38	-25299.3	2.07	-29135.9	2.2	-36689.7	2.37	-41680.8	2.2	-48865.9
6.62	-17180.6	2.39	-25264.7	2.08	-29535.9	2.21	-35138.2	2.38	-41389.3	2.21	-50096.1
6.72	-17038.2	2.4	-26138.7	2.09	-29751.5	2.22	-35220.8	2.39	-41910.2	2.22	-49728.6
6.82	-17427.9	2.41	-24846.7	2.1	-29626.6	2.23	-35850.8	2.4	-41789.7	2.23	-48825.3
6.92	-16800.3	2.42	-25759.8	2.11	-28239.9	2.24	-35688.8	2.41	-41504.9	2.24	-49523.3
7.02	-17042.8	2.52	-25557.9	2.12	-29717.4	2.25	-35785.7	2.42	-41775.7	2.25	-48890.8
7.12	-16869.2	2.62	-24927.8	2.13	-28707	2.26	-36161.7	3.92	-39863.5	2.26	-49318
7.22	-16424.8	2.72	-24422.7	2.14	-29207.4	2.27	-36306.2	5.92	-38683.5	2.27	-48765.3
7.32	-17029.6	2.82	-25232.1	2.15	-29506.6	2.28	-36028.4	7.92	-38066.5	2.28	-48822.8
7.42	-17175.2	2.92	-24617.8	2.16	-29725.1	2.29	-35445.4	9.92	-38045.4	2.29	-48608.9
7.52	-16817.7	3.02	-24775.8	2.17	-29346	2.3	-35454.2	11.92	-38078.2	2.3	-48894.6
7.62	-17436.3	3.12	-24688.3	2.18	-29306.5	2.31	-35407.2	13.92	-37896.4	2.31	-48546.3
7.72	-16898.2	3.22	-24302.2	2.19	-29070.9	2.32	-35523.6	15.92	-37134.7	2.32	-48854.7
7.82	-17218.2	3.32	-24297.5	2.2	-29020.6	2.33	-35661.2	17.92	-37459.7	2.33	-48832.4
7.92	-17055.9	3.42	-24232.5	2.21	-29394.5	2.34	-35404.7	19.92	-36812.5	2.34	-48904.5
8.02	-16985.5	3.52	-24490.2	2.22	-29370.5	2.35	-35686.2	21.92	-36773.5	2.35	-48703.4
8.12	-17169.7	3.62	-24534.3	2.23	-28738.7	2.36	-36072.2	23.92	-35778.4	2.36	-49190.6
8.22	-17187.8	3.72	-23694.4	2.24	-29121	2.37	-34711.6	25.92	-35193.9	2.37	-49041.2
8.32	-16822.1	3.82	-24075.8	2.25	-29158	2.38	-35041.3	27.92	-36356.4	2.38	-49597.7
8.42	-16711.2	3.92	-23997.3	2.26	-28837.9	2.39	-34714.7	29.92	-35585	2.39	-49505.1
8.52	-16961.9	4.02	-24343.1	2.27	-29237.5	2.4	-34995	31.92	-35217	2.4	-48499.7
8.62	-17047.6	4.12	-24107.4	2.28	-28584.6	2.41	-35736.3	33.92	-34829.2	2.41	-48640.5
8.72	-17377.6	4.22	-23844.5	2.29	-29670.4	2.42	-34876.7	35.92	-34723.8	2.42	-48251.6
8.82	-17181.1	4.32	-23674.6	2.3	-29693.4	2.52	-35499.5	37.92	-34836.4	2.52	-49518.8
8.92	-16969.7	4.42	-24283.5	2.31	-29451.6	2.62	-35301.5	39.92	-34506.2	2.62	-48947.5
9.02	-17518.7	4.52	-24114.5	2.32	-28893.5	2.72	-35990.6	41.92	-34149	2.72	-48667.7
9.12	-17230.3	4.62	-23879.1	2.33	-28423.6	2.82	-35531.6	43.92	-33747.9	2.82	-48795.8
9.22	-17008.7	4.72	-24035.5	2.34	-28417.7	2.92	-34383.7	45.92	-34655.2	2.92	-48665.8
9.32	-17070.7	4.82	-23725.1	2.35	-28658.9	3.02	-34412.7	47.92	-34821.6	3.02	-48060.3
9.42	-16923.6	4.92	-23598.9	2.36	-28531.4	3.12	-34713.4	49.92	-33815.4	3.12	-47825.5
9.52	-17478.8	5.02	-23970.4	2.37	-29620.7	3.22	-34243.8	51.92	-33971.8	3.22	-47988.4
9.62	-17204.8	5.12	-24140.6	2.38	-28962.5	3.32	-34394.8	53.92	-33996.6	3.32	-47533.8
9.72	-17000.7	5.22	-24252.5	2.39	-29079.3	3.42	-33721.9	55.92	-33205.5	3.42	-47152.2
9.82	-16981.2	5.32	-23685.3	2.4	-28772.9	3.52	-33841.6	57.92	-33635.6	3.52	-47476.5
9.92	-17265.3	5.42	-23547.3	2.41	-28904.1	3.62	-34586.5	59.92	-33957	3.62	-46954.9
10.02	-17360.2	5.52	-23204.6	2.42	-28552.6	3.72	-33484.6	61.92	-32963.6	3.72	-46853.9
10.12	-17518	5.62	-23333.5	2.43	-29234.7	3.82	-33943.1	63.92	-33387.2	3.82	-46975.8
10.22	-17682.4	5.72	-23338.2	2.44	-29084.9	3.92	-34118.2	65.92	-32900.7	3.92	-46295.7
10.32	-17875.8	5.82	-23742.4	2.45	-28089.2	4.02	-33911.8	67.92	-33059.1	4.02	-45863.1
10.42	-17655.2	5.92	-23287.4	2.46	-27475.7	4.12	-33792.5	69.92	-33120.6	4.12	-45995.3
10.52	-17606.6	6.02	-23317.1	2.47	-28808	4.22	-33109.7	71.92	-33508.3	4.22	-45652.8
10.62	-17633.9	6.12	-23337.9	2.48	-29545.2	4.32	-34486.4	73.92	-32736	4.32	-45737.4
10.72	-17564.6	6.22	-23205.4	2.49	-28562.8	4.42	-33954.2	75.92	-33034.3	4.42	-44790.3
10.82	-17512.2	6.32	-23522.9	2.5	-28641.1	4.52	-34354.2	77.92	-33005.2	4.52	-45797.7
11.92	-17049.2	6.42	-22807.2	2.51	-28836.3	4.62	-33897.5	79.92	-32634.9	4.62	-45584.9
13.92	-17770.4	6.52	-23312.1	2.52	-28272.3	4.72	-34081.6	81.92	-32282.5	4.72	-45701.9
15.92	-17897.5	6.62	-22606.1	2.53	-28438.2	4.82	-33592.7	83.92	-32474.2	4.82	-45474.5
17.92	-17652.1	6.72	-22972.2	2.54	-28863.3	4.92	-33254.9	85.92	-32590.5	4.92	-44851.6
19.92	-17686.9	6.82	-22973.3	2.55	-28668.8	5.02	-33770.1	87.92	-32741.4	5.02	-45494.5
21.92	-17682.9	6.92	-22744.9	2.56	-28557.5	5.12	-34214.3	89.92	-31953.5	5.12	-44787
23.92	-17644.8	7.02	-22604.7	2.57	-28248.6	5.22	-33959.6	91.92	-32091.1	5.22	-44387
25.92	-17748.8	7.12	-22955.7	2.58	-28756.8	5.32	-33099.9	93.92	-31760.6	5.32	-44848.3
27.92	-17291.7	7.22	-23211.4	2.59	-28868	5.42	-33231.7	95.92	-31505.4	5.42	-44799.2
29.92	-17233.1	7.32	-22473.8	2.6	-28490.1	5.52	-33762.1	97.92	-31890.5	5.52	-44783.5
31.92	-17898.4	7.42	-23006.7	2.61	-29069.4	5.62	-32391.6	99.92	-31614.5	5.62	-44899.4
33.92	-17584.6	7.52	-23313.5	2.62	-29062.9	5.72	-33164.7	101.92	-31625.6	5.72	-44966.9
35.92	-17079.5	7.62	-23210.9	2.63	-28306.4	5.82	-32879.6	103.92	-32037.2	5.82	-44625.5
37.92	-17020.9	7.72	-22757	2.64	-29615.7	5.92	-33561.9	105.92	-31060.1	5.92	-44239.3
39.92	-17805.5	7.82	-22818.8	2.65	-28490.1	6.02	-32974.3	107.92	-31280.9	6.02	-44428
41.92	-17266.8	7.92	-23220.5	2.66	-28513.4	6.12	-33123.5	109.92	-30752.5	6.12	-44099
43.92	-17112.2	8.02	-22862.1	2.67	-28118.7	6.22	-32935.9	111.92	-30967.3	6.22	-43797.8
45.92	-17123.3	8.12	-22523.5	2.68	-29180	6.32	-33007.4	113.92	-31086.6	6.32	-43885.4
47.92	-17286.1	8.22	-22411.5	2.69	-28120.9	6.42	-32808.1	115.92	-31047.9	6.42	-43863.7
49.92	-16754.4	8.32	-22986.2	2.7	-28912.4	6.52	-32639.6	117.92	-30788.1	6.52	-44040.9
51.92	-16520.5	8.42	-22744.1	2.71	-28723.2	6.62	-32958.7	119.92	-31333.6	6.62	-44323.2
53.92	-16944.7	8.52	-23037.7	2.72	-29098.3	6.72	-32598	121.92	-30618.3	6.72	-43702.5
55.92	-16818.1	8.62	-23201.8	2.73	-28949.1	6.82	-32809	123.92	-30266.2	6.82	-43424.9
57.92	-16707.3	8.72	-22805.6	2.74	-29272.9	6.92	-32721.8	125.92	-30373.6	6.92	-43716.9
59.92	-16944.7	8.82	-23682.9	2.75	-28249.6	7.02	-32005.1	127.92	-30956.7	7.02	-43519.6
61.92	-16847.1	8.92	-23325.9	2.76	-27702	7.12	-32325	129.92	-30373.3	7.12	-44225.8
63.92	-16293.5	9.02	-23080.5	2.77	-27899.6	7.22	-32248.2	131.92	-31574.3	7.22	-43255.5
65.92	-16149.8	9.12	-23220.2	2.78	-28697.1	7.32	-33010.9	133.92	-30984.7	7.32	-44274.1
67.92	-16724.3	9.22	-23226.3	2.79	-28011.2	7.42	-32571.7	135.92	-31037.4	7.42	-44085.5
69.92	-16408.8	9.32	-23216.4	2.8	-28430.8	7.52	-32431.8	137.92	-30774.1	7.52	-44084.6
71.92	-16365.5	9.42	-23294	2.81	-28754	7.62	-32285.7	139.92	-30463.6	7.62	-43527.5
73.92	-15872.4	9.52	-23668.9	2.82	-28396.9	7.72	-32179.8	141.92	-30283.6	7.72	-44006.7
75.92	-16316.8	9.62	-23640.1	2.83	-28370.5	7.82	-32169.1	143.92	-30629.7	7.82	-43623
77.92	-16116.4	9.72	-23724.8	2.84	-28220.7	7.92	-31896.5	145.92	-29917	7.92	-43110.3
79.92	-16857.2	9.82	-23736.9	2.85	-28183.1	8.02	-32202.1	147.92	-30270.8	8.02	-42777.6
81.92	-16221.3	9.92	-24200.7	2.86	-28777.6	8.12	-32784.8	149.92	-30585.5	8.12	-43571.2
83.92	-16155.4	10.02	-23893.9	2.87	-28954.1	8.22	-32144	151.92	-30882.4	8.22	-43147
85.92	-16536.1	10.12	-23634.6	2.88	-27840	8.32	-32106.1	153.92	-30672.1	8.32	-43370.6
87.92	-15960.9	10.22	-24020.9	2.89	-27671.5	8.42	-32301.8	155.92	-30218.6	8.42	-43074.5
89.92	-15892.2	10.32	-24148.8	2.9	-28521.2	8.52	-32185.2	157.92	-30461.6	8.52	-43416.7
91.92	-16253.1	10.42	-24262.7	2.91	-28325.1	8.62	-32409.5	159.92	-29445.2	8.62	-43339.1
93.92	-15934.3	10.52	-23552.8	2.92	-29353.4	8.72	-32237.9	161.92	-30367.6	8.72	-43242
95.92	-16623.6	10.62	-23146.4	3.02	-28307	8.82	-32724.1	163.92	-30201.3	8.82	-43455
97.92	-16083.2	10.72	-23197.7	3.12	-28905	8.92	-32983.2	165.92	-29951.4	8.92	-43103.3
99.92	-16244.1	10.82	-23848.3	3.22	-28763.4	9.02	-31873.7	167.92	-29202.8	9.02	-43006.7
101.92	-16418.9	11.92	-24305	3.32	-28652.2	9.12	-31822.8	169.92	-30654.2	9.12	-43732.9
103.92	-16182	13.92	-24002.1	3.42	-28194.1	9.22	-32782.6	171.92	-29546.6	9.22	-43258.8
105.92	-16379.4	15.92	-23416	3.52	-28284.9	9.32	-32528.8	173.92	-29408.2	9.32	-43490.8
107.92	-15981.8	17.92	-23261.2	3.62	-27935.9	9.42	-32673.6	175.92	-30188.2	9.42	-43262.3
109.92	-15944.7	19.92	-23485.9	3.72	-28334.7	9.52	-32960.9	177.92	-29883.3	9.52	-43439.5
111.92	-15978.8	21.92	-23434.9	3.82	-28417.1	9.62	-33528.8	179.92	-29700.5	9.62	-43807.8
113.92	-16114	23.92	-22989.5	3.92	-27854.2	9.72	-33344.7	181.92	-30132.3	9.72	-44068.4
115.92	-16539.8	25.92	-23220.4	4.02	-27832.4	9.82	-32627.1	183.92	-29782.2	9.82	-43903.1
117.92	-16300.4	27.92	-23097.4	4.12	-27941.1	9.92	-33544.9	185.92	-29918.1	9.92	-43893.6
119.92	-15876.9	29.92	-22838.9	4.22	-28063.2	10.02	-33199.1	187.92	-29517	10.02	-44226
121.92	-15645.2	31.92	-22861.5	4.32	-27186.1	10.12	-33510.5	189.92	-30158.8	10.12	-44059.1
123.92	-15511.8	33.92	-22608.4	4.42	-28157	10.22	-33803.2	191.92	-30280.2	10.22	-44921.6
125.92	-16261.8	35.92	-23160.8	4.52	-27969.5	10.32	-33560.1	193.92	-29560	10.32	-44613.3
127.92	-15802.8	37.92	-22764.4	4.62	-27668.2	10.42	-33387.2	195.92	-29913	10.42	-45312.4
129.92	-16000.6	39.92	-22995.7	4.72	-27739.4	10.52	-34046.7	197.92	-30450	10.52	-44996
131.92	-16133.8	41.92	-22324	4.82	-27049	10.62	-33587.8	199.92	-29592.2	10.62	-44558
133.92	-15759.7	43.92	-22715.4	4.92	-27646.6	10.72	-33603	201.92	-30451.4	10.72	-44199.4
135.92	-16213.8	45.92	-23038.9	5.02	-27110.9	10.82	-34172.3	203.92	-30364.2	10.82	-44377.2
137.92	-15964.4	47.92	-22716.2	5.12	-27122.5	11.92	-33390.7	205.92	-30002.1	11.92	-43070.5
139.92	-16114.7	49.92	-21770.4	5.22	-27724.6	13.92	-33065.9	207.92	-29943.5	13.92	-42786.1
141.92	-15912.9	51.92	-22047	5.32	-27556.8	15.92	-32465.7	209.92	-30045.2	15.92	-42048.9
143.92	-16327.9	53.92	-22652	5.42	-27064.7	17.92	-31985.5	219.92	-30003.6	17.92	-41254.5
145.92	-15845.8	55.92	-22367.2	5.52	-27460.6	19.92	-32984.1	229.92	-29954.5	19.92	-40724.1
147.92	-15382.9	57.92	-22016.5	5.62	-26856.4	21.92	-32659.4	239.92	-29373.2	21.92	-41566.9
149.92	-15123.6	59.92	-21345.2	5.72	-27355.7	23.92	-32151.3	249.92	-29922.4	23.92	-40855.8
151.92	-16039.7	61.92	-21628.4	5.82	-27259.6	25.92	-31443.3	259.92	-29461.8	25.92	-40662.3
153.92	-16461.3	63.92	-21631.2	5.92	-27014.2	27.92	-31533.1	269.92	-28486.9	27.92	-40891
155.92	-16262	65.92	-20950.8	6.02	-27393.8	29.92	-30636.5	279.92	-28216.2	29.92	-40498.9
157.92	-16357.8	67.92	-21061.6	6.12	-27623.4	31.92	-30720.9	289.92	-28965.2	31.92	-39847
159.92	-16647.6	69.92	-21961.3	6.22	-27636.3	33.92	-32013.4	299.92	-28941.3	33.92	-40104.8
161.92	-15605.4	71.92	-21108.1	6.32	-26701.3	35.92	-30796.8	309.92	-28190.6	35.92	-39908.2
163.92	-15514.6	73.92	-21440.2	6.42	-27161.9	37.92	-30892.1	319.92	-28838.8	37.92	-39625.9
165.92	-15792.2	75.92	-21236.9	6.52	-26780.5	39.92	-30583.9	329.92	-27846.8	39.92	-39330.3
167.92	-16085.3	77.92	-21850.6	6.62	-27008.8	41.92	-30703.9	339.92	-28233.6	41.92	-39468.2
169.92	-15872	79.92	-21432.4	6.72	-27217	43.92	-29779.8	349.92	-27881.6	43.92	-38251.6
171.92	-15881.6	81.92	-21345.6	6.82	-26747.9	45.92	-30334.6	359.92	-28255.6	45.92	-39368.1
173.92	-15625.2	83.92	-21555.9	6.92	-27245.5	47.92	-30315.7	369.92	-27453.5	47.92	-38329.2
175.92	-15540	85.92	-21796.7	7.02	-26978	49.92	-30065.9	379.92	-27086.9	49.92	-39357.9
177.92	-15780.2	87.92	-20952.5	7.12	-27135.6	51.92	-30258.7	389.92	-27293.4	51.92	-37807.9
179.92	-14888.4	89.92	-21583.5	7.22	-26794.6	53.92	-29835	399.92	-27534.3	53.92	-38211.2
181.92	-16267.4	91.92	-21283.8	7.32	-27176.8	55.92	-29550.7	409.92	-26719.1	55.92	-38452.2
183.92	-15681.2	93.92	-20999.8	7.42	-27240.4	57.92	-29603.7	419.92	-26850.2	57.92	-38519.6
185.92	-15781.9	95.92	-20805.1	7.52	-27478.5	59.92	-29486	429.92	-26798.4	59.92	-37892.2
187.92	-15928	97.92	-20382.8	7.62	-27357.9	61.92	-29477.5	439.92	-26417.9	61.92	-37470.5
189.92	-15562.1	99.92	-20742.2	7.72	-26535.1	63.92	-29899.7	449.92	-26359.5	63.92	-38101.5
191.92	-16143.2	101.92	-20440.5	7.82	-26909.1	65.92	-29125.3	459.92	-26337.8	65.92	-37789
193.92	-16300.4	103.92	-20934.4	7.92	-26614.4	67.92	-28550.2	469.92	-26015.7	67.92	-37320.9
195.92	-15981.4	105.92	-20867.3	8.02	-27035.3	69.92	-28637.4	479.92	-25920.1	69.92	-37777.8
197.92	-16106	107.92	-20817.9	8.12	-26797	71.92	-29236.7	489.92	-26501.4	71.92	-37623.1
199.92	-15959.2	109.92	-20778.8	8.22	-26801.5	73.92	-29057.9	499.92	-26427.9	73.92	-36908.9
201.92	-16136.1	111.92	-21094.9	8.32	-26991.2	75.92	-29200.7	509.92	-25481.6	75.92	-37822.7
203.92	-15666.6	113.92	-20571.8	8.42	-26445	77.92	-28374.6	519.92	-25578.6	77.92	-36764.9
205.92	-15940.2	115.92	-21154.2	8.52	-26792	79.92	-28925.4	529.92	-25597.6	79.92	-37211.1
207.92	-15740	117.92	-20898.6	8.62	-26791.2	81.92	-28449.6	539.92	-25660.6	81.92	-36245.7
209.92	-16261.5	119.92	-20729.8	8.72	-26619.2	83.92	-28688.6	549.92	-25343.5	83.92	-35964.4
219.92	-16074	121.92	-20252.8	8.82	-26911.3	85.92	-28206.6	559.92	-25699.7	85.92	-36688.8
229.92	-16273.4	123.92	-20172.9	8.92	-26731.6	87.92	-28360.7	569.92	-24998.6	87.92	-36180.9
239.92	-16100.9	125.92	-20771	9.02	-27349	89.92	-27229.5	579.92	-25599.5	89.92	-36071.6
249.92	-16113.5	127.92	-20181.1	9.12	-26625.2	91.92	-28739.8	589.92	-25601.1	91.92	-35893.4
259.92	-15914.7	129.92	-19718.9	9.22	-26746.3	93.92	-28673.8	599.92	-25205.1	93.92	-36513.7
269.92	-15988.8	131.92	-20321.5	9.32	-26901.8	95.92	-27031.4	609.92	-24582	95.92	-36044
279.92	-15808.1	133.92	-20580	9.42	-27124	97.92	-28498.6	619.92	-25036.8	97.92	-36414.7
289.92	-15816.5	135.92	-21164.5	9.52	-27317.6	99.92	-28679.6	629.92	-24823.4	99.92	-35487
299.92	-15831.3	137.92	-21418.8	9.62	-27347.9	101.92	-28260	639.92	-24956.4	101.92	-36387.1
309.92	-15910.7	139.92	-20623.2	9.72	-27184.5	103.92	-27269.9	649.92	-24990.4	103.92	-36671.5
319.92	-15677.1	141.92	-20688.7	9.82	-27049.2	105.92	-27706.1	659.92	-24779.3	105.92	-35192.5
329.92	-15731.2	143.92	-21119.2	9.92	-27449.1	107.92	-27667.5	669.92	-25208.2	107.92	-35468.2
339.92	-15565	145.92	-20948	10.02	-27289.9	109.92	-27271.3	679.92	-24665.2	109.92	-34784
349.92	-15706.6	147.92	-20668.1	10.12	-27729.8	111.92	-27719.6	689.92	-24760.7	111.92	-34982.6
359.92	-15589	149.92	-20074.1	10.22	-27972.8	113.92	-27642.3	699.92	-25028.7	113.92	-34508.4
369.92	-15454.2	151.92	-20408.8	10.32	-28116.8	115.92	-27676.9	709.92	-25318.4	115.92	-35316.5
379.92	-15640.8	153.92	-20282	10.42	-28256.6	117.92	-28382.7	719.92	-23659.3	117.92	-34121.4
389.92	-15531.2	155.92	-20895.7	10.52	-27769.2	119.92	-26955.5	729.92	-24881.8	119.92	-35479.4
399.92	-15327.9	157.92	-21269.8	10.62	-27819.4	121.92	-27892.1	739.92	-24253.3	121.92	-35313
409.92	-15314.6	159.92	-19465.8	10.72	-27455.6	123.92	-27430.8	749.92	-25189.2	123.92	-34698.8
419.92	-15441.7	161.92	-19820.2	10.82	-27182.7	125.92	-26798.2	759.92	-24268.4	125.92	-34760.1
429.92	-15432.7	163.92	-21203.6	11.92	-26982.4	127.92	-27168	769.92	-23299.3	127.92	-34360.3
439.92	-15433.5	165.92	-20554.1	13.92	-26587.6	129.92	-27520.6	779.92	-24102.9	129.92	-34604.3
449.92	-15278.7	167.92	-20175.8	15.92	-25713.9	131.92	-27373.7	789.92	-24446.7	131.92	-35361.5
459.92	-15314.9	169.92	-20992	17.92	-25812.5	133.92	-26424.5	799.92	-24234.4	133.92	-35330.8
469.92	-15310.8	171.92	-19693	19.92	-26308.6	135.92	-27320.3	809.92	-24250.6	135.92	-33880.9
479.92	-15297.3	173.92	-20638.9	21.92	-25990.3	137.92	-27015.2	819.92	-24225.5	137.92	-34389.9
489.92	-15361.3	175.92	-20475	23.92	-26316.5	139.92	-26783.9	829.92	-24131.1	139.92	-34375.1
499.92	-15076	177.92	-19507.8	25.92	-25718.9	141.92	-27082.2	839.92	-24142.3	141.92	-35000.5
509.92	-15179	179.92	-20182.8	27.92	-25419.2	143.92	-26664.4	849.92	-24418.5	143.92	-33908
519.92	-15219.4	181.92	-20161.8	29.92	-25853.4	145.92	-27116.7	859.92	-23978	145.92	-34169.9
529.92	-15149.2	183.92	-20420.7	31.92	-25604.5	147.92	-26440.7	869.92	-23984.5	147.92	-34310.8
539.92	-14924.5	185.92	-20160.2	33.92	-24774.1	149.92	-27287.9	879.92	-24577	149.92	-33452.1
549.92	-15144.1	187.92	-20000.4	35.92	-24870.7	151.92	-27288.8	889.92	-23879.4	151.92	-34614
559.92	-15075.7	189.92	-20156.4	37.92	-24839.2	153.92	-26683.2	899.92	-23707.3	153.92	-34458.8
569.92	-15144	191.92	-20768.1	39.92	-24462.6	155.92	-26219.2	909.92	-23378.5	155.92	-34303.1
579.92	-14970.5	193.92	-20568.1	41.92	-24904.8	157.92	-26978.4	919.92	-23149.2	157.92	-34449.7
589.92	-15023.3	195.92	-19659.2	43.92	-24420.4	159.92	-27750.2	929.92	-23386.3	159.92	-35023
599.92	-14904.1	197.92	-19550.2	45.92	-24647.6	161.92	-26887.2	939.92	-23684.4	161.92	-34294.4
609.92	-14907	199.92	-19732.5	47.92	-24415.5	163.92	-26812.6	949.92	-23434.6	163.92	-34296
619.92	-14871.2	201.92	-20792.4	49.92	-24397.6	165.92	-26215.1	959.92	-24330.3	165.92	-33897.8
629.92	-14801.2	203.92	-20482.4	51.92	-23919.9	167.92	-27238	969.92	-23147.3	167.92	-35304.3
639.92	-14773.8	205.92	-21234.9	53.92	-24217.8	169.92	-27492.3	979.92	-23238.9	169.92	-34267.9
649.92	-14952	207.92	-19500.8	55.92	-23927.6	171.92	-26592	989.92	-23933.1	171.92	-34035.6
659.92	-14977	209.92	-19889.3	57.92	-24462	173.92	-26485.6	999.92	-23867	173.92	-33076.8
669.92	-15036.6	219.92	-20218.8	59.92	-23942.1	175.92	-27348.6	1009.92	-23254.8	175.92	-34124.4
679.92	-14772.3	229.92	-20488	61.92	-24003.9	177.92	-26519.7	1019.92	-23887.9	177.92	-33219.8
689.92	-14874.6	239.92	-20186.4	63.92	-23598.9	179.92	-27019.7	1029.92	-23369.6	179.92	-33349.5
699.92	-14653	249.92	-21109.2	65.92	-23940	181.92	-26702.6	1039.92	-23630.7	181.92	-34600.8
709.92	-14775.4	259.92	-19351.8	67.92	-23308.3	183.92	-27266.3	1049.92	-23522	183.92	-34175.5
719.92	-14738.6	269.92	-20217.9	69.92	-23564.7	185.92	-26869.2	1059.92	-23001.1	185.92	-34624.8
729.92	-14667.8	279.92	-20084	71.92	-24259.2	187.92	-26585.3	--	--	187.92	-33703.8
739.92	-14770.4	289.92	-19452.8	73.92	-23499.8	189.92	-27040.8	--	--	189.92	-33505.7
749.92	-14809.6	299.92	-20331.9	75.92	-23457	191.92	-26485.1	--	--	191.92	-34000.9
759.92	-14806.5	309.92	-19755.9	77.92	-23709.9	193.92	-26972.5	--	--	193.92	-33085
769.92	-14638.6	319.92	-19803.3	79.92	-23891.4	195.92	-26131.6	--	--	195.92	-33291.8
779.92	-14859.8	329.92	-19928.8	81.92	-23158.1	197.92	-25808.6	--	--	197.92	-33841.6
789.92	-14490.6	339.92	-19302.9	83.92	-22977	199.92	-26458.2	--	--	199.92	-33292.8
799.92	-14687.2	349.92	-19258.7	85.92	-23057.8	201.92	-26984.7	--	--	201.92	-34514.5
809.92	-14491.6	359.92	-18401	87.92	-23300.3	203.92	-26526.5	--	--	203.92	-34005.5
819.92	-14848.6	369.92	-19135.3	89.92	-22977.5	205.92	-26415.5	--	--	205.92	-34184.2
829.92	-14722.7	379.92	-19064.9	91.92	-22987.4	207.92	-26818	--	--	207.92	-33893.7
839.92	-14715.4	389.92	-19208.9	93.92	-23400.7	209.92	-26989.2	--	--	209.92	-33213.7
849.92	-14592.4	399.92	-18824.4	95.92	-23122.4	219.92	-25773.6	--	--	219.92	-33092.5
859.92	-14626.3	409.92	-18159.6	97.92	-22512.2	229.92	-25373.4	--	--	229.92	-32909
869.92	-14626.3	419.92	-18262.1	99.92	-22366.2	239.92	-26048.3	--	--	239.92	-33287.9
879.92	-14753.5	429.92	-18289.5	101.92	-23472.6	249.92	-26016.6	--	--	249.92	-32921
889.92	-14695.1	439.92	-18355.2	103.92	-22779.8	259.92	-25725.2	--	--	259.92	-31711.7
899.92	-14510.1	449.92	-19038.4	105.92	-22790.1	269.92	-25702.8	--	--	269.92	-32101.4
909.92	-14525.9	459.92	-17868	107.92	-22696.1	279.92	-25087	--	--	279.92	-31993.9
919.92	-14629.5	469.92	-17898.2	109.92	-22417.5	289.92	-25351.7	--	--	289.92	-31338.1
929.92	-14495.9	479.92	-18830	111.92	-22737.4	299.92	-24809.8	--	--	299.92	-32065.5
939.92	-14498.1	489.92	-18853.4	113.92	-22930.1	309.92	-25668.6	--	--	309.92	-31840.8
949.92	-14528.8	499.92	-18963.7	115.92	-23055.4	319.92	-25660.5	--	--	319.92	-31291.4
959.92	-14563.9	509.92	-18942.8	117.92	-22944.6	329.92	-24738.3	--	--	329.92	-31403.4
969.92	-14510.2	519.92	-18564	119.92	-22824.8	339.92	-23811.2	--	--	339.92	-30671.2
979.92	-14343	529.92	-19290.5	121.92	-22633.3	349.92	-24336.9	--	--	349.92	-30914.7
989.92	-14449.5	539.92	-18481.1	123.92	-22508.6	359.92	-24517.7	--	--	359.92	-30744.4
999.92	-14574	549.92	-18149.3	125.92	-23073.7	369.92	-24410.9	--	--	369.92	-30186.7
1009.92	-14657.4	559.92	-18397.3	127.92	-22500	379.92	-24039.9	--	--	379.92	-30364.2
1019.92	-14349.3	569.92	-18483	129.92	-22297.6	389.92	-23929.3	--	--	389.92	-29934
1029.92	-14560.7	579.92	-18158.4	131.92	-22442	399.92	-23683.8	--	--	399.92	-30157.7
1039.92	-14468.4	589.92	-18054.3	133.92	-22567.1	409.92	-23877.1	--	--	409.92	-29616.5
1049.92	-14408.8	599.92	-18011.6	135.92	-22398.8	419.92	-24299	--	--	419.92	-29466.6
1059.92	-14169.4	609.92	-17975.2	137.92	-22728.5	429.92	-23734.8	--	--	429.92	-28925.1
--	--	619.92	-18129.1	139.92	-22334.4	439.92	-23761.5	--	--	439.92	-29612.7
--	--	629.92	-18087.6	141.92	-22770.5	449.92	-22238.4	--	--	449.92	-28840.8
--	--	639.92	-18257.1	143.92	-22263.2	459.92	-22856.7	--	--	459.92	-28449.5
--	--	649.92	-17466.1	145.92	-22000.2	469.92	-23883.9	--	--	469.92	-29060.7
--	--	659.92	-18153.4	147.92	-22011.6	479.92	-22532.3	--	--	479.92	-28879.9
--	--	669.92	-17909.8	149.92	-22672.9	489.92	-24321.4	--	--	489.92	-28816.3
--	--	679.92	-17079.5	151.92	-22115.4	499.92	-22317.9	--	--	499.92	-28322.2
--	--	689.92	-17601	153.92	-22099.6	509.92	-22530.4	--	--	509.92	-28831.9
--	--	699.92	-18094.5	155.92	-22222.8	519.92	-22475.8	--	--	519.92	-28465.4
--	--	709.92	-17619.7	157.92	-22523.8	529.92	-22636.1	--	--	529.92	-27945.2
--	--	719.92	-17819.1	159.92	-22233.2	539.92	-22862.3	--	--	539.92	-27385.8
--	--	729.92	-17420.3	161.92	-22574.6	549.92	-22416.7	--	--	549.92	-27350.5
--	--	739.92	-17214.1	163.92	-22303.5	559.92	-22706.9	--	--	559.92	-28037.7
--	--	749.92	-17566.4	165.92	-21342.3	569.92	-22411.8	--	--	569.92	-28552.2
--	--	759.92	-17170.8	167.92	-22241.9	579.92	-23383	--	--	579.92	-27676.6
--	--	769.92	-17259.6	169.92	-21833.8	589.92	-23962.2	--	--	589.92	-27834.7
--	--	779.92	-17701.6	171.92	-21752.1	599.92	-22213.5	--	--	599.92	-27777.5
--	--	789.92	-17287.3	173.92	-22146.9	609.92	-22377.6	--	--	609.92	-27082.9
--	--	799.92	-17686.7	175.92	-21816.4	619.92	-22306.7	--	--	619.92	-27040
--	--	809.92	-17499.1	177.92	-22083.5	629.92	-22404.9	--	--	629.92	-27286.2
--	--	819.92	-17039.6	179.92	-22103.5	639.92	-22160.7	--	--	639.92	-26873.9
--	--	829.92	-17151.2	181.92	-22422.9	649.92	-22186.2	--	--	649.92	-26689.6
--	--	839.92	-16625.3	183.92	-22099.1	659.92	-22094.2	--	--	659.92	-26984.6
--	--	849.92	-17416.9	185.92	-22003	669.92	-22373.2	--	--	669.92	-27199.4
--	--	859.92	-17679.8	187.92	-22540.6	679.92	-22721.2	--	--	679.92	-26351.1
--	--	869.92	-17559.9	189.92	-22531.3	689.92	-21848.7	--	--	689.92	-27144.6
--	--	879.92	-17341.2	191.92	-22048.1	699.92	-21335.5	--	--	699.92	-26837.6
--	--	889.92	-17639.3	193.92	-22801	709.92	-22994	--	--	709.92	-26515.9
--	--	899.92	-17755.2	195.92	-22355.1	719.92	-22169.4	--	--	719.92	-26664.2
--	--	909.92	-16900.1	197.92	-21554.3	729.92	-21618.8	--	--	729.92	-26775.9
--	--	919.92	-17055.5	199.92	-21377.2	739.92	-22001.6	--	--	739.92	-25832.8
--	--	929.92	-17604.4	201.92	-22351.9	749.92	-21339.2	--	--	749.92	-25521.6
--	--	939.92	-17491.7	203.92	-22311.9	759.92	-21735	--	--	759.92	-25433.2
--	--	949.92	-17670.2	205.92	-22621.7	769.92	-22219.7	--	--	769.92	-26074.9
--	--	959.92	-17439	207.92	-22781	779.92	-21563.5	--	--	779.92	-25518.8
--	--	969.92	-17314.7	209.92	-22771.7	789.92	-21510.1	--	--	789.92	-25324.4
--	--	979.92	-17364.6	219.92	-22497.8	799.92	-20965.7	--	--	799.92	-25689.9
--	--	989.92	-17155.8	229.92	-22598	809.92	-22017.2	--	--	809.92	-25800.7
--	--	999.92	-17454	239.92	-22359	819.92	-21610.7	--	--	819.92	-25339.3
--	--	1009.92	-16308.5	249.92	-22358.8	829.92	-21118	--	--	829.92	-25426.8
--	--	1019.92	-16859.9	259.92	-22617.7	839.92	-21290.1	--	--	839.92	-25345.4
--	--	1029.92	-16899.1	269.92	-21775.8	849.92	-21186.9	--	--	849.92	-25168.1
--	--	1039.92	-17214.4	279.92	-21582.9	859.92	-22096.1	--	--	859.92	-25738.3
--	--	1049.92	-17250.9	289.92	-21942.7	869.92	-21876.7	--	--	869.92	-25894.2
--	--	1059.92	-17430.9	299.92	-21672.9	879.92	-20634.5	--	--	879.92	-24965.8
--	--	--	--	309.92	-21912.1	889.92	-20714	--	--	889.92	-25780
--	--	--	--	319.92	-21755.9	899.92	-21043.4	--	--	899.92	-25062.5
--	--	--	--	329.92	-21641.4	909.92	-21732.5	--	--	909.92	-24983.6
--	--	--	--	339.92	-20864.7	919.92	-21828.2	--	--	919.92	-25075.9
--	--	--	--	349.92	-20510.9	929.92	-21724.5	--	--	929.92	-26333.9
--	--	--	--	359.92	-21136.5	939.92	-21339.8	--	--	939.92	-26116.6
--	--	--	--	369.92	-21147.5	949.92	-21981.7	--	--	949.92	-25258.8
--	--	--	--	379.92	-21368.4	959.92	-21124.2	--	--	959.92	-25251.2
--	--	--	--	389.92	-21345	969.92	-21042.1	--	--	969.92	-25013.8
--	--	--	--	399.92	-21066.9	979.92	-20208.2	--	--	979.92	-24791.7
--	--	--	--	409.92	-21127.8	989.92	-21722	--	--	989.92	-24721.1
--	--	--	--	419.92	-20985.4	999.92	-21354.1	--	--	999.92	-25373
--	--	--	--	429.92	-21492.1	1009.92	-21362.2	--	--	1009.92	-23866.5
--	--	--	--	439.92	-19927.9	1019.92	-21797.2	--	--	1019.92	-24952.7
--	--	--	--	449.92	-20580.5	1029.92	-21097.5	--	--	1029.92	-24868.4
--	--	--	--	459.92	-21159.1	1039.92	-21505.7	--	--	1039.92	-24999.2
--	--	--	--	469.92	-20762.9	1049.92	-20920.3	--	--	1049.92	-24385.8
--	--	--	--	479.92	-20729.4	1059.92	-21253.4	--	--	1059.92	-24822.3
--	--	--	--	489.92	-20725.2	--	--	--	--	--	--
--	--	--	--	499.92	-20508	--	--	--	--	--	--
--	--	--	--	509.92	-20673.1	--	--	--	--	--	--
--	--	--	--	519.92	-20862.6	--	--	--	--	--	--
--	--	--	--	529.92	-20965.5	--	--	--	--	--	--
--	--	--	--	539.92	-21225.3	--	--	--	--	--	--
--	--	--	--	549.92	-19998	--	--	--	--	--	--
--	--	--	--	559.92	-20237.2	--	--	--	--	--	--
--	--	--	--	569.92	-20457.8	--	--	--	--	--	--
--	--	--	--	579.92	-19932.3	--	--	--	--	--	--
--	--	--	--	589.92	-19741.7	--	--	--	--	--	--
--	--	--	--	599.92	-19696	--	--	--	--	--	--
--	--	--	--	609.92	-19928.5	--	--	--	--	--	--
--	--	--	--	619.92	-19744.6	--	--	--	--	--	--
--	--	--	--	629.92	-20101.3	--	--	--	--	--	--
--	--	--	--	639.92	-19726.1	--	--	--	--	--	--
--	--	--	--	649.92	-18851.4	--	--	--	--	--	--
--	--	--	--	659.92	-19546	--	--	--	--	--	--
--	--	--	--	669.92	-19546	--	--	--	--	--	--
--	--	--	--	679.92	-20080.5	--	--	--	--	--	--
--	--	--	--	689.92	-19621.4	--	--	--	--	--	--
--	--	--	--	699.92	-19724.1	--	--	--	--	--	--
--	--	--	--	709.92	-19489.1	--	--	--	--	--	--
--	--	--	--	719.92	-19462.3	--	--	--	--	--	--
--	--	--	--	729.92	-19313.4	--	--	--	--	--	--
--	--	--	--	739.92	-19511.6	--	--	--	--	--	--
--	--	--	--	749.92	-19084.8	--	--	--	--	--	--
--	--	--	--	759.92	-20068	--	--	--	--	--	--
--	--	--	--	769.92	-19390	--	--	--	--	--	--
--	--	--	--	779.92	-18929.3	--	--	--	--	--	--
--	--	--	--	789.92	-19726.1	--	--	--	--	--	--
--	--	--	--	799.92	-19613.8	--	--	--	--	--	--
--	--	--	--	809.92	-19453.1	--	--	--	--	--	--
--	--	--	--	819.92	-19377.7	--	--	--	--	--	--
--	--	--	--	829.92	-19458.3	--	--	--	--	--	--
--	--	--	--	839.92	-18925.5	--	--	--	--	--	--
--	--	--	--	849.92	-18925.5	--	--	--	--	--	--
--	--	--	--	859.92	-19431.2	--	--	--	--	--	--
--	--	--	--	869.92	-19556.7	--	--	--	--	--	--
--	--	--	--	879.92	-19054.7	--	--	--	--	--	--
--	--	--	--	889.92	-18574.8	--	--	--	--	--	--
--	--	--	--	899.92	-19328.4	--	--	--	--	--	--
--	--	--	--	909.92	-18790.2	--	--	--	--	--	--
--	--	--	--	919.92	-18924.1	--	--	--	--	--	--
--	--	--	--	929.92	-18642.4	--	--	--	--	--	--
--	--	--	--	939.92	-18998.5	--	--	--	--	--	--
--	--	--	--	949.92	-18977.3	--	--	--	--	--	--
--	--	--	--	959.92	-19341.1	--	--	--	--	--	--
--	--	--	--	969.92	-19031.3	--	--	--	--	--	--
--	--	--	--	979.92	-19333.3	--	--	--	--	--	--
--	--	--	--	989.92	-18740.2	--	--	--	--	--	--
--	--	--	--	999.92	-19435.7	--	--	--	--	--	--
--	--	--	--	1009.92	-18941.5	--	--	--	--	--	--
--	--	--	--	1019.92	-18595.8	--	--	--	--	--	--
--	--	--	--	1029.92	-19085.7	--	--	--	--	--	--
--	--	--	--	1039.92	-18500.3	--	--	--	--	--	--
--	--	--	--	1049.92	-19241.7	--	--	--	--	--	--
--	--	--	--	1059.92	-19054.5	--	--	--	--	--	--
--	--	--	--	--	--	--	--	--	--	--	--

## Sheet: Figure 3d
temperature	photoconductivity	error bar
78	-11627.7	650.45
108	-9368.22	436.857
137	-8205.11	372.2
166	-7052.86	237.715
195	-6071.73	276.774
224	-5458.05	133.069
254	-4790.49	158.476
287	-4354.47	118.373
356	-3336.78	78.2722
386	-3149.72	71.2897

## Sheet: Figure 4
175.00 uW Probe, Repetition Devisor 1					87.50 uW Probe, Repetition Devisor 2					58.30 uW Probe, Repetition Devisor 3					43.75 uW Probe, Repetition Devisor 4					35.00 uW Probe, Repetition Devisor 5					17.50 uW Probe, Repetition Devisor 10					8.75 uW Probe, Repetition Devisor 20
Delay Stage Position (mm)	Probe Delay (ps)	In-phase Pump Demodulated Signal (V)	Out-of-phase Pump Demodulated Signal (V)		Delay Stage Position (mm)	Probe Delay (ps)	In-phase Pump Demodulated Signal (V)	Out-of-phase Pump Demodulated Signal (V)		Delay Stage Position (mm)	Probe Delay (ps)	In-phase Pump Demodulated Signal (V)	Out-of-phase Pump Demodulated Signal (V)		Delay Stage Position (mm)	Probe Delay (ps)	In-phase Pump Demodulated Signal (V)	Out-of-phase Pump Demodulated Signal (V)		Delay Stage Position (mm)	Probe Delay (ps)	In-phase Pump Demodulated Signal (V)	Out-of-phase Pump Demodulated Signal (V)		Delay Stage Position (mm)	Probe Delay (ps)	In-phase Pump Demodulated Signal (V)	Out-of-phase Pump Demodulated Signal (V)		Delay Stage Position (mm)	Probe Delay (ps)	In-phase Pump Demodulated Signal (V)	Out-of-phase Pump Demodulated Signal (V)
-4.89623	1000	-0.000156441	-1.01088e-05		-4.89623	1000	-3.25991e-05	-6.51532e-06		-4.89623	1000	-1.48909e-05	-1.94406e-06		-4.89623	1000	-8.26712e-06	1.76491e-06		-4.89623	1000	-4.59694e-06	-1.4124e-06		-4.89623	1000	-1.60253e-06	6.16037e-08		-4.89623	1000	-1.91815e-07	1.78532e-06
10.0934	900	-0.000150646	-1.51142e-05		10.0934	900	-3.68923e-05	-1.30992e-06		10.0934	900	-1.58131e-05	-1.05247e-06		10.0934	900	-5.26451e-06	-2.44285e-06		10.0934	900	-3.39629e-06	-5.81867e-07		10.0934	900	-3.46828e-07	-1.24544e-06		10.0934	900	1.21295e-07	5.45001e-08
25.083	800	-0.000156472	-1.42738e-05		25.083	800	-3.05392e-05	-3.55102e-07		25.083	800	-1.23117e-05	-2.30732e-06		25.083	800	-7.00578e-06	1.15809e-06		25.083	800	-6.02598e-06	-2.82294e-06		25.083	800	-3.03972e-07	7.94155e-07		25.083	800	7.38825e-07	-3.48289e-07
40.0726	700	-0.000152541	-1.25103e-05		40.0726	700	-3.23578e-05	-2.89844e-06		40.0726	700	-1.29545e-05	-9.18065e-07		40.0726	700	-7.55525e-06	5.37902e-08		40.0726	700	-3.66859e-06	-7.05699e-07		40.0726	700	-6.84106e-09	1.51039e-06		40.0726	700	-6.9411e-07	2.77721e-07
55.0623	600	-0.000147771	-1.25248e-05		55.0623	600	-3.16277e-05	-3.72464e-06		55.0623	600	-1.19552e-05	-9.15996e-07		55.0623	600	-6.02119e-06	5.96576e-06		55.0623	600	-3.30745e-06	-7.45971e-07		55.0623	600	-1.10374e-06	5.99937e-07		55.0623	600	1.50907e-09	5.00092e-07
70.0519	500	-0.000150662	-1.29447e-05		70.0519	500	-3.00922e-05	-2.95095e-06		70.0519	500	-1.56783e-05	-6.06342e-07		70.0519	500	-7.29901e-06	-2.29369e-06		70.0519	500	-2.81947e-06	-8.17462e-08		70.0519	500	-2.78764e-06	6.41106e-07		70.0519	500	-8.70132e-07	-3.6436e-07
85.0415	400	-0.000151519	-1.15009e-05		85.0415	400	-3.17246e-05	-2.09436e-06		85.0415	400	-1.39794e-05	8.36026e-07		85.0415	400	-6.49461e-06	1.10303e-06		85.0415	400	-2.84164e-06	-1.79266e-06		85.0415	400	-1.36505e-06	-5.36885e-07		85.0415	400	7.9814e-09	2.2371e-07
100.031	300	-0.000152673	-1.27029e-05		100.031	300	-4.00418e-05	-2.59996e-07		100.031	300	-1.42957e-05	-2.03488e-06		100.031	300	-6.93368e-06	1.51229e-06		100.031	300	-3.72873e-06	-6.45606e-08		100.031	300	-4.85027e-07	4.68039e-07		100.031	300	-4.0768e-07	7.96907e-07
115.021	200	-0.000154041	-1.23873e-05		115.021	200	-3.44929e-05	-4.04934e-06		115.021	200	-1.43608e-05	-4.65814e-06		115.021	200	-5.69587e-06	-9.81874e-07		115.021	200	-3.82038e-06	5.31756e-07		115.021	200	1.20174e-06	7.4519e-07		115.021	200	6.39811e-07	-5.64315e-07
130.01	100	-0.000147882	-1.00924e-05		130.01	100	-3.07539e-05	-4.47814e-08		130.01	100	-1.38245e-05	-1.15904e-06		130.01	100	-7.50415e-06	9.63896e-07		130.01	100	-5.80952e-06	1.91345e-06		130.01	100	-6.1193e-07	2.14216e-07		130.01	100	-1.85686e-07	-2.26016e-07
131.509	90	-0.000151777	-1.26799e-05		131.509	90	-3.74242e-05	-2.58749e-06		131.509	90	-1.70671e-05	-4.48895e-07		131.509	90	-7.62025e-06	-3.0636e-06		131.509	90	-4.68425e-06	1.37919e-07		131.509	90	-9.95322e-07	-1.07944e-06		131.509	90	-2.09198e-07	-2.86769e-07
133.008	80	-0.000153951	-1.72488e-05		133.008	80	-3.8227e-05	-1.40881e-06		133.008	80	-1.27563e-05	-7.74218e-07		133.008	80	-6.14312e-06	1.16504e-06		133.008	80	-6.83647e-06	-6.94563e-07		133.008	80	-1.77913e-06	-2.26125e-07		133.008	80	-1.19792e-06	9.73742e-07
134.507	70	-0.000153443	-7.30599e-06		134.507	70	-3.94679e-05	-1.76047e-06		134.507	70	-1.93192e-05	-7.61655e-07		134.507	70	-9.91578e-06	1.27805e-06		134.507	70	-5.48374e-06	-1.11771e-06		134.507	70	-2.5331e-06	-6.51769e-09		134.507	70	-1.53003e-07	-7.72609e-07
136.006	60	-0.000153624	-1.41341e-05		136.006	60	-3.58133e-05	-3.68648e-06		136.006	60	-1.86862e-05	-2.40384e-06		136.006	60	-8.95717e-06	-2.54189e-06		136.006	60	-9.13089e-06	1.04888e-06		136.006	60	-1.36699e-06	-1.83674e-06		136.006	60	-1.43985e-06	-1.56914e-06
137.505	50	-0.000154192	-1.70391e-05		137.505	50	-3.83171e-05	-3.94786e-06		137.505	50	-2.02928e-05	-5.21802e-07		137.505	50	-7.4758e-06	2.52365e-07		137.505	50	-6.48538e-06	-6.9985e-07		137.505	50	7.24431e-07	-6.86601e-07		137.505	50	-3.72468e-07	8.48639e-07
139.004	40	-0.000165001	-1.1312e-05		139.004	40	-3.79078e-05	-3.04439e-06		139.004	40	-1.98786e-05	-2.03107e-06		139.004	40	-7.47305e-06	5.143e-07		139.004	40	-8.60021e-06	1.12347e-06		139.004	40	-2.459e-06	1.35638e-06		139.004	40	-6.33941e-07	-6.2949e-08
140.503	30	-0.000163486	-1.02654e-05		140.503	30	-4.44631e-05	-6.57475e-06		140.503	30	-1.52309e-05	1.00441e-09		140.503	30	-8.86396e-06	-2.26562e-06		140.503	30	-7.42076e-06	9.04927e-07		140.503	30	-3.83533e-06	8.10337e-07		140.503	30	-8.40695e-07	5.32778e-07
142.002	20	-0.000162968	-1.82724e-05		142.002	20	-4.40709e-05	-4.90571e-06		142.002	20	-2.1362e-05	-1.72273e-06		142.002	20	-1.11554e-05	-1.56079e-06		142.002	20	-8.43405e-06	-1.2877e-06		142.002	20	-3.90945e-06	9.1592e-07		142.002	20	-2.57149e-07	5.37962e-07
143.501	10	-0.000160247	-1.89083e-05		143.501	10	-4.79321e-05	-1.20212e-06		143.501	10	-2.4955e-05	-3.69884e-06		143.501	10	-9.17797e-06	-1.42882e-06		143.501	10	-6.87543e-06	-1.47583e-06		143.501	10	-1.0801e-06	-6.89256e-07		143.501	10	-9.57387e-07	7.15799e-07
145	0	-0.000172624	-2.28676e-05		145	0	-5.18099e-05	-7.01104e-06		145	0	-2.23945e-05	-2.03556e-06		145	0	-1.45111e-05	-1.8383e-06		145	0	-8.31157e-06	6.02114e-07		145	0	-3.31037e-06	3.34408e-07		145	0	-1.09676e-06	-2.94928e-07
146.499	-10	-0.000181027	-7.69595e-06		146.499	-10	-5.19e-05	-7.96064e-06		146.499	-10	-2.81384e-05	-4.50889e-06		146.499	-10	-1.41667e-05	-2.20039e-06		146.499	-10	-1.06056e-05	-8.88986e-07		146.499	-10	-4.1052e-06	-1.10976e-06		146.499	-10	-1.35491e-06	-5.58906e-07
147.998	-20	-0.000186862	-1.61736e-05		147.998	-20	-5.8462e-05	-7.09714e-06		147.998	-20	-2.96961e-05	-3.15737e-06		147.998	-20	-1.97994e-05	-2.10347e-06		147.998	-20	-1.05754e-05	5.80502e-08		147.998	-20	-4.64341e-06	-8.78099e-07		147.998	-20	-2.36124e-06	1.49179e-07
149.497	-30	-0.000196352	-1.16951e-05		149.497	-30	-6.52565e-05	-7.77992e-06		149.497	-30	-3.25055e-05	-7.94551e-07		149.497	-30	-1.72738e-05	-1.19829e-06		149.497	-30	-1.65396e-05	-9.29446e-07		149.497	-30	-6.47735e-06	-1.60497e-07		149.497	-30	-2.05004e-06	5.28708e-07
150.996	-40	-0.000200258	-1.82175e-05		150.996	-40	-6.55774e-05	-4.90424e-06		150.996	-40	-3.57284e-05	-4.05326e-06		150.996	-40	-2.30091e-05	-1.5345e-06		150.996	-40	-1.87863e-05	-3.28798e-06		150.996	-40	-7.91998e-06	-2.47856e-06		150.996	-40	-4.65996e-06	-3.19262e-07
152.495	-50	-0.00020248	-1.42449e-05		152.495	-50	-6.76534e-05	-6.95266e-06		152.495	-50	-3.56484e-05	-4.69135e-06		152.495	-50	-1.93391e-05	-1.48781e-06		152.495	-50	-1.61208e-05	-9.33161e-07		152.495	-50	-6.95936e-06	-1.88879e-06		152.495	-50	-3.6608e-06	8.17168e-07
153.994	-60	-0.000202079	-1.79963e-05		153.994	-60	-6.81499e-05	-1.30421e-05		153.994	-60	-3.63457e-05	-5.1249e-06		153.994	-60	-1.70606e-05	-2.0074e-06		153.994	-60	-1.58796e-05	-3.13747e-06		153.994	-60	-7.05761e-06	-9.33814e-07		153.994	-60	-3.55299e-06	-7.0173e-07
155.493	-70	-0.000206957	-1.47215e-05		155.493	-70	-6.69318e-05	-7.05163e-06		155.493	-70	-3.6351e-05	-4.31628e-06		155.493	-70	-2.00827e-05	-1.27052e-06		155.493	-70	-1.78013e-05	-1.03855e-06		155.493	-70	-7.82118e-06	-1.35342e-06		155.493	-70	-3.02293e-06	-3.57023e-07
156.992	-80	-0.000208528	-2.23449e-05		156.992	-80	-7.16327e-05	-4.37232e-06		156.992	-80	-3.39179e-05	-3.25491e-06		156.992	-80	-1.94341e-05	-1.63287e-06		156.992	-80	-1.49545e-05	2.21674e-06		156.992	-80	-6.95832e-06	1.97852e-07		156.992	-80	-3.5615e-06	-9.2095e-07
158.491	-90	-0.000205351	-1.49292e-05		158.491	-90	-6.53053e-05	-5.60067e-06		158.491	-90	-3.68688e-05	-3.76303e-06		158.491	-90	-2.47709e-05	-1.41173e-06		158.491	-90	-1.66413e-05	-1.8364e-06		158.491	-90	-7.53674e-06	-1.468e-06		158.491	-90	-4.17309e-06	-1.6592e-06
159.99	-100	-0.000204608	-1.50844e-05		159.99	-100	-6.62237e-05	-9.7457e-06		159.99	-100	-3.90027e-05	-3.36571e-06		159.99	-100	-1.99821e-05	-1.51141e-06		159.99	-100	-1.70347e-05	-2.07379e-06		159.99	-100	-5.36806e-06	6.86982e-07		159.99	-100	-2.48791e-06	-5.84028e-07
174.979	-200	-0.000197563	-1.93915e-05		174.979	-200	-6.52688e-05	-7.25855e-06		174.979	-200	-3.58116e-05	-7.28721e-06		174.979	-200	-1.97234e-05	-1.39898e-06		174.979	-200	-1.53776e-05	-1.38376e-06		174.979	-200	-6.76093e-06	-8.10624e-07		174.979	-200	-4.04881e-06	-4.55861e-07
189.969	-300	-0.000199447	-1.97331e-05		189.969	-300	-6.73575e-05	-7.09682e-06		189.969	-300	-3.35553e-05	-3.68556e-06		189.969	-300	-1.89677e-05	-3.49946e-06		189.969	-300	-1.4453e-05	6.59148e-07		189.969	-300	-7.92037e-06	-2.20006e-06		189.969	-300	-2.66581e-06	-7.42668e-07
204.958	-400	-0.000198773	-1.97148e-05		204.958	-400	-6.34951e-05	-1.00298e-05		204.958	-400	-3.94684e-05	-2.57264e-07		204.958	-400	-1.87643e-05	-1.02684e-06		204.958	-400	-1.41926e-05	1.56894e-07		204.958	-400	-5.12429e-06	-1.73112e-07		204.958	-400	-3.15031e-06	5.24046e-07
219.948	-500	-0.000199186	-1.87201e-05		219.948	-500	-6.79298e-05	-5.57131e-06		219.948	-500	-3.6002e-05	-4.02036e-06		219.948	-500	-1.88333e-05	-4.74924e-06		219.948	-500	-1.37356e-05	-1.85958e-06		219.948	-500	-5.39299e-06	-5.13807e-08		219.948	-500	-5.00245e-06	-1.34713e-06
234.938	-600	-0.000197405	-1.64284e-05		234.938	-600	-6.54168e-05	-8.15338e-06		234.938	-600	-3.23893e-05	-2.04001e-06		234.938	-600	-1.8117e-05	-2.97281e-06		234.938	-600	-1.5836e-05	-2.54156e-06		234.938	-600	-5.82223e-06	2.07068e-07		234.938	-600	-4.41924e-06	-5.28223e-07
249.927	-700	-0.000195719	-1.36152e-05		249.927	-700	-6.94433e-05	-1.00091e-05		249.927	-700	-3.53033e-05	-3.11048e-06		249.927	-700	-1.9447e-05	-1.57559e-06		249.927	-700	-1.315e-05	-3.06537e-07		249.927	-700	-8.30637e-06	4.59066e-09		249.927	-700	-2.61933e-06	5.341e-08
264.917	-800	-0.000191966	-1.51098e-05		264.917	-800	-6.55441e-05	-9.69426e-06		264.917	-800	-2.45961e-05	-5.3254e-06		264.917	-800	-1.67197e-05	-2.25167e-06		264.917	-800	-1.60882e-05	-2.27863e-06		264.917	-800	-5.64313e-06	8.73013e-08		264.917	-800	-3.59972e-06	-6.27461e-07
279.907	-900	-0.000194438	-1.68617e-05		279.907	-900	-6.84372e-05	-3.05182e-06		279.907	-900	-3.3376e-05	1.08399e-06		279.907	-900	-1.78093e-05	-4.2348e-06		279.907	-900	-1.46558e-05	-6.93784e-08		279.907	-900	-6.03098e-06	-2.93965e-07		279.907	-900	-3.10607e-06	-9.20961e-07
294.896	-1000	-0.000193597	-2.28622e-05		294.896	-1000	-6.06824e-05	-7.91471e-06		294.896	-1000	-3.33247e-05	-2.46034e-06		294.896	-1000	-2.10606e-05	-8.48078e-07		294.896	-1000	-1.22807e-05	-1.58545e-06		294.896	-1000	-5.9048e-06	-3.2087e-07		294.896	-1000	-2.43781e-06	-2.76339e-07
309.886	-1100	-0.000191337	-2.17416e-05		309.886	-1100	-6.13805e-05	-4.61717e-06		309.886	-1100	-2.89055e-05	-1.44143e-06		309.886	-1100	-1.82133e-05	-1.8715e-06		309.886	-1100	-1.5789e-05	1.51302e-07		309.886	-1100	-5.74524e-06	8.64837e-07		309.886	-1100	-3.2542e-06	-2.23436e-07
324.875	-1200	-0.000189433	-1.46097e-05		324.875	-1200	-6.50996e-05	-2.52819e-06		324.875	-1200	-3.31779e-05	-6.72057e-06		324.875	-1200	-1.97288e-05	-4.30652e-06		324.875	-1200	-1.53709e-05	-1.13483e-06		324.875	-1200	-7.72192e-06	2.14495e-06		324.875	-1200	-2.67926e-06	-8.48579e-07
339.865	-1300	-0.000195115	-2.01598e-05		339.865	-1300	-5.91751e-05	-5.91323e-06		339.865	-1300	-3.37171e-05	-2.55242e-06		339.865	-1300	-1.91593e-05	-2.89386e-06		339.865	-1300	-1.73816e-05	-3.51235e-06		339.865	-1300	-7.2708e-06	-1.03457e-06		339.865	-1300	-2.49852e-06	-9.02046e-07
354.855	-1400	-0.000193261	-1.4955e-05		354.855	-1400	-6.48645e-05	-9.34736e-06		354.855	-1400	-3.25641e-05	-4.84259e-06		354.855	-1400	-1.84718e-05	-6.35409e-06		354.855	-1400	-1.47248e-05	-5.41318e-07		354.855	-1400	-5.16702e-06	-1.98347e-06		354.855	-1400	-2.20764e-06	5.88561e-08
369.844	-1500	-0.000188354	-1.54902e-05		369.844	-1500	-6.05716e-05	-7.43999e-06		369.844	-1500	-3.27555e-05	-4.26688e-06		369.844	-1500	-1.95435e-05	8.66863e-07		369.844	-1500	-1.26271e-05	-8.20821e-07		369.844	-1500	-6.12613e-06	-6.34867e-07		369.844	-1500	-2.90835e-06	-1.62645e-06
384.834	-1600	-0.000185215	-1.32453e-05		384.834	-1600	-6.57778e-05	-7.58074e-06		384.834	-1600	-3.36142e-05	-1.20463e-06		384.834	-1600	-1.92e-05	2.3549e-07		384.834	-1600	-1.41271e-05	-3.92995e-06		384.834	-1600	-5.68418e-06	-2.03316e-06		384.834	-1600	-1.29941e-06	-1.49262e-06
399.824	-1700	-0.000182651	-1.12143e-05		399.824	-1700	-5.91165e-05	-7.23293e-06		399.824	-1700	-3.42843e-05	-3.39926e-06		399.824	-1700	-1.98886e-05	-5.12656e-06		399.824	-1700	-1.46538e-05	-1.70101e-06		399.824	-1700	-6.31473e-06	-1.15481e-06		399.824	-1700	-2.67508e-06	2.07234e-07
414.813	-1800	-0.000177319	-1.29575e-05		414.813	-1800	-6.04082e-05	-3.63871e-06		414.813	-1800	-1.64757e-05	-2.48159e-05		414.813	-1800	-1.78301e-05	-2.85111e-06		414.813	-1800	-1.45682e-05	-2.06141e-06		414.813	-1800	-6.44137e-06	1.72772e-06		414.813	-1800	-3.13703e-06	-8.04262e-09
429.803	-1900	-0.000181969	-1.65713e-05		429.803	-1900	-5.85693e-05	-6.39156e-06		429.803	-1900	-3.29414e-05	-3.84456e-06		429.803	-1900	-1.80899e-05	-1.4669e-06		429.803	-1900	-1.33276e-05	-3.26916e-06		429.803	-1900	-6.16537e-06	-3.34346e-07		429.803	-1900	-3.64355e-06	-7.76503e-07
444.792	-2000	-0.000180162	-2.01865e-05		444.792	-2000	-5.62221e-05	-6.1416e-06		444.792	-2000	-2.86738e-05	-2.95224e-06		444.792	-2000	-1.91021e-05	-2.76007e-06		444.792	-2000	-1.40645e-05	-3.12673e-06		444.792	-2000	-6.97782e-06	-2.75438e-07		444.792	-2000	-1.9797e-06	4.48454e-07
459.782	-2100	-0.00017408	-1.80012e-05		459.782	-2100	-5.52867e-05	-6.62993e-06		459.782	-2100	-3.20236e-05	-4.01336e-06		459.782	-2100	-1.74371e-05	-3.52391e-06		459.782	-2100	-1.22959e-05	-2.01944e-06		459.782	-2100	-5.02962e-06	-1.75855e-06		459.782	-2100	-2.20366e-06	6.6974e-08
474.772	-2200	-0.000174527	-1.3857e-05		474.772	-2200	-5.89208e-05	-6.68852e-06		474.772	-2200	-3.04871e-05	-4.31446e-06		474.772	-2200	-1.9042e-05	-7.92353e-07		474.772	-2200	-1.38483e-05	9.45556e-07		474.772	-2200	-5.70204e-06	-1.2899e-06		474.772	-2200	-2.44383e-06	6.83914e-07
489.761	-2300	-0.000173945	-1.51912e-05		489.761	-2300	-5.82117e-05	-7.88144e-06		489.761	-2300	-2.90253e-05	-5.56699e-06		489.761	-2300	-2.01644e-05	-2.02334e-06		489.761	-2300	-1.35848e-05	-5.82521e-07		489.761	-2300	-6.73117e-06	1.75421e-06		489.761	-2300	-2.74954e-06	-4.47819e-07
504.751	-2400	-0.000172931	-1.29216e-05		504.751	-2400	-5.92916e-05	-6.43807e-06		504.751	-2400	-2.39701e-05	-9.01056e-06		504.751	-2400	-1.7078e-05	-1.61678e-06		504.751	-2400	-1.5965e-05	-2.60923e-06		504.751	-2400	-5.72657e-06	-3.42186e-07		504.751	-2400	-2.72569e-06	-1.26375e-07
519.741	-2500	-0.000178995	-2.096e-05		519.741	-2500	-5.81169e-05	-6.81907e-06		519.741	-2500	-3.12338e-05	2.75159e-06		519.741	-2500	-1.81227e-05	2.35433e-07		519.741	-2500	-1.30864e-05	-2.84859e-07		519.741	-2500	-4.99715e-06	-6.64417e-07		519.741	-2500	-1.54889e-06	-1.65231e-06
534.73	-2600	-0.000181926	-1.34822e-05		534.73	-2600	-6.25568e-05	-6.12523e-06		534.73	-2600	-3.46517e-05	-3.93133e-06		534.73	-2600	-1.9511e-05	-2.84074e-06		534.73	-2600	-1.39469e-05	-1.75837e-06		534.73	-2600	-6.7793e-06	-3.91199e-07		534.73	-2600	-3.13639e-06	9.85636e-07
549.72	-2700	-0.000178646	-1.20992e-05		549.72	-2700	-5.69215e-05	-3.7613e-06		549.72	-2700	-3.27173e-05	-4.43676e-06		549.72	-2700	-1.85832e-05	-1.18541e-06		549.72	-2700	-1.65002e-05	-2.6667e-07		549.72	-2700	-6.3829e-06	-8.38833e-07		549.72	-2700	-2.72218e-06	-2.15611e-07
564.709	-2800	-0.000177796	-1.41547e-05		564.709	-2800	-6.28326e-05	-6.40126e-06		564.709	-2800	-2.79556e-05	-5.28842e-06		564.709	-2800	-1.72644e-05	-4.36578e-07		564.709	-2800	-1.43486e-05	-4.08733e-06		564.709	-2800	-6.86881e-06	4.82874e-07		564.709	-2800	-1.88425e-06	-8.93197e-07
579.699	-2900	-0.000172871	-1.83685e-05		579.699	-2900	-5.72449e-05	-7.435e-06		579.699	-2900	-3.03339e-05	-4.06078e-06		579.699	-2900	-1.73824e-05	-3.15149e-06		579.699	-2900	-1.01905e-05	-8.69737e-07		579.699	-2900	-4.60887e-06	-5.25126e-08		579.699	-2900	-3.05547e-06	-1.64312e-06
594.689	-3000	-0.000161426	-8.32597e-06		594.689	-3000	-5.35843e-05	-5.02311e-06		594.689	-3000	-2.67976e-05	-6.78174e-07		594.689	-3000	-1.77922e-05	-9.6977e-08		594.689	-3000	-1.33731e-05	7.83614e-07		594.689	-3000	-3.13845e-06	8.37982e-07		594.689	-3000	-2.75044e-06	6.64889e-07
609.678	-3100	-0.000169606	-1.45802e-05		609.678	-3100	-5.0892e-05	-5.65667e-06		609.678	-3100	-2.84974e-05	-4.23159e-06		609.678	-3100	-1.46114e-05	-4.2162e-06		609.678	-3100	-1.10884e-05	-2.40253e-06		609.678	-3100	-6.57365e-06	-4.7575e-07		609.678	-3100	-1.87759e-06	-8.12669e-07
624.668	-3200	-0.00016717	-1.41311e-05		624.668	-3200	-5.34939e-05	-4.51589e-06		624.668	-3200	-3.02864e-05	-1.46254e-06		624.668	-3200	-1.34967e-05	-9.54679e-07		624.668	-3200	-1.25654e-05	2.82643e-06		624.668	-3200	-6.88529e-06	-2.44554e-06		624.668	-3200	-2.03119e-06	-1.21747e-06
639.658	-3300	-0.000169952	-1.57326e-05		639.658	-3300	-5.66278e-05	-7.83773e-06							639.658	-3300	-1.92313e-05	-2.24562e-06		639.658	-3300	-1.27558e-05	-2.18739e-06		639.658	-3300	-5.5373e-06	3.48711e-07		639.658	-3300	-2.17858e-06	-2.31176e-07
654.647	-3400	-0.000166289	-1.64314e-05		654.647	-3400	-5.67687e-05	-9.1372e-06							654.647	-3400	-1.70131e-05	-2.68134e-06		654.647	-3400	-1.2478e-05	-7.70151e-07		654.647	-3400	-5.0126e-06	2.2377e-07		654.647	-3400	-1.90808e-06	-4.28113e-07
669.637	-3500	-0.000165745	-9.4823e-06		669.637	-3500	-5.30801e-05	-2.47714e-06							669.637	-3500	-1.8147e-05	-7.1508e-07		669.637	-3500	-1.2383e-05	-1.83557e-06		669.637	-3500	-6.25656e-06	-2.50188e-07		669.637	-3500	-2.2961e-06	-1.47151e-06
684.626	-3600	-0.000162238	-1.23123e-05		684.626	-3600	-5.42458e-05	-3.90195e-06							684.626	-3600	-1.75697e-05	-2.40029e-06		684.626	-3600	-1.38246e-05	-1.75575e-06		684.626	-3600	-6.14038e-06	7.85547e-07		684.626	-3600	-2.82075e-06	2.75688e-07
699.616	-3700	-0.000164442	-1.2932e-05		699.616	-3700	-5.58291e-05	-2.32654e-06							699.616	-3700	-1.51739e-05	-4.77401e-07		699.616	-3700	-1.26638e-05	-5.43355e-06		699.616	-3700	-6.18322e-06	1.5466e-06		699.616	-3700	-1.72071e-06	6.77491e-07
714.606	-3800	-0.000159629	-1.07961e-05		714.606	-3800	-4.93911e-05	-7.6049e-06							714.606	-3800	-1.55021e-05	-3.52843e-06		714.606	-3800	-1.06537e-05	-1.67113e-06		714.606	-3800	-6.08995e-06	-1.6382e-06		714.606	-3800	-1.64274e-06	-1.67616e-07
729.595	-3900	-0.000165534	-9.94445e-06		729.595	-3900	-5.191e-05	-4.40425e-06							729.595	-3900	-1.68598e-05	-1.50653e-06		729.595	-3900	-1.15715e-05	1.31814e-06		729.595	-3900	-3.97735e-06	-6.87538e-07		729.595	-3900	-1.32808e-06	-7.91011e-07
744.585	-4000	-0.000163522	-1.26685e-05		744.585	-4000	-5.0568e-05	-5.27182e-06							744.585	-4000	-1.70689e-05	-1.90232e-06		744.585	-4000	-1.50031e-05	7.147e-07		744.585	-4000	-4.7653e-06	-8.12009e-08		744.585	-4000	-2.35044e-06	-9.57808e-07
-4.89623	1000	-0.000144324	-1.20839e-05		-4.89623	1000	-3.82312e-05	-4.8281e-06							-4.89623	1000	-1.24747e-05	-1.62899e-06		-4.89623	1000	-6.60522e-06	-4.93813e-07		-4.89623	1000	-2.92123e-06	1.19746e-06		-4.89623	1000	-8.70951e-07	5.0866e-07
10.0934	900	-0.00015006	-1.09375e-05		10.0934	900	-3.36728e-05	-3.0191e-06							10.0934	900	-9.46852e-06	1.72666e-06		10.0934	900	-5.82778e-06	-1.88695e-06		10.0934	900	-1.0734e-06	-2.24534e-06		10.0934	900	-7.30185e-07	-2.65301e-07
25.083	800	-0.000147982	-1.32225e-05		25.083	800	-3.45698e-05	-2.15431e-06							25.083	800	-7.67441e-06	-2.86119e-06		25.083	800	-7.28836e-06	-2.06213e-06		25.083	800	1.02158e-06	5.05348e-07		25.083	800	4.06036e-07	1.79392e-09
40.0726	700	-0.000152603	-7.75184e-06		40.0726	700	-3.63568e-05	-8.23654e-06							40.0726	700	-3.753e-06	-1.29595e-06		40.0726	700	-2.6678e-06	-1.90505e-06		40.0726	700	-1.67578e-06	7.37617e-07		40.0726	700	6.97187e-07	8.58757e-07
55.0623	600	-0.000150231	-1.21444e-05		55.0623	600	-3.17416e-05	-2.24595e-06							55.0623	600	-4.43673e-06	-1.35746e-06		55.0623	600	-4.08359e-06	-8.95873e-07		55.0623	600	-2.04135e-06	-1.44821e-06		55.0623	600	-8.42142e-07	4.11716e-07
70.0519	500	-0.000148788	-2.25636e-05		70.0519	500	-3.7222e-05	-9.9273e-07							70.0519	500	-9.07428e-06	-2.31698e-07		70.0519	500	-3.60112e-06	1.23921e-06		70.0519	500	-1.49711e-06	-2.86857e-07		70.0519	500	-9.10727e-07	-5.86112e-07
85.0415	400	-0.000151893	-1.18604e-05		85.0415	400	-3.67808e-05	-3.85225e-06							85.0415	400	-9.01889e-06	-1.07119e-07		85.0415	400	-3.21745e-06	7.91825e-07		85.0415	400	-9.61149e-07	-9.9828e-08		85.0415	400	7.4166e-08	5.74261e-07
100.031	300	-0.000154311	-1.28861e-05		100.031	300	-3.40513e-05	-5.59728e-07							100.031	300	-8.03921e-06	2.48154e-07		100.031	300	-5.37904e-06	2.7468e-07		100.031	300	-2.39965e-07	5.81853e-07		100.031	300	-5.26343e-08	7.6283e-08
115.021	200	-0.000150366	-1.02776e-05		115.021	200	-3.94242e-05	-3.46906e-06							115.021	200	-6.81252e-06	-1.17913e-06		115.021	200	-2.93677e-06	-5.37219e-07		115.021	200	-1.53827e-06	-4.66315e-07		115.021	200	-9.84395e-07	-8.62645e-07
130.01	100	-0.000149582	-1.55064e-05		130.01	100	-3.35973e-05	-7.04776e-06							130.01	100	-4.4007e-06	-1.25628e-06		130.01	100	-5.78885e-06	3.50923e-06		130.01	100	1.01911e-07	-1.97297e-07		130.01	100	-1.08682e-06	-7.79025e-07
131.509	90	-0.000149842	-9.7284e-06		131.509	90	-3.69422e-05	-4.92675e-06							131.509	90	-8.10425e-06	7.5345e-07		131.509	90	-3.085e-06	-3.13902e-07		131.509	90	-5.82872e-07	-1.21411e-07		131.509	90	-5.74318e-07	-4.85806e-08
133.008	80	-0.000146509	-9.20424e-06		133.008	80	-3.51743e-05	-1.95829e-06							133.008	80	-6.23624e-06	1.99039e-06		133.008	80	-2.57203e-06	4.25581e-07		133.008	80	-1.14293e-06	6.48785e-07		133.008	80	-7.37084e-07	4.95474e-07
134.507	70	-0.000151509	-1.28228e-05		134.507	70	-4.08488e-05	3.37948e-06							134.507	70	-6.77546e-06	1.4768e-06		134.507	70	-4.58182e-06	-2.02232e-06		134.507	70	-7.32376e-07	-1.15626e-06		134.507	70	-7.44926e-07	-3.62971e-07
136.006	60	-0.000155704	-9.67961e-06		136.006	60	-3.25443e-05	-1.44951e-06							136.006	60	-7.88742e-06	2.21597e-06		136.006	60	-3.89737e-06	-9.18544e-07		136.006	60	-5.96828e-07	7.42668e-07		136.006	60	-7.50516e-07	2.1438e-07
137.505	50	-0.000155703	-1.46178e-05		137.505	50	-3.56092e-05	-4.92279e-06							137.505	50	-8.42993e-06	-2.84837e-06		137.505	50	-7.15012e-06	4.41281e-07		137.505	50	-2.24372e-06	5.60939e-08		137.505	50	-5.51067e-07	-2.21447e-07
139.004	40	-0.00015945	-1.27268e-05		139.004	40	-4.16818e-05	4.54999e-06							139.004	40	-9.65581e-06	-1.05908e-06		139.004	40	-5.98434e-06	3.83198e-07		139.004	40	-3.97826e-06	1.79467e-07		139.004	40	-4.35154e-07	-6.06703e-08
140.503	30	-0.000161616	-1.44531e-05		140.503	30	-4.41274e-05	-2.00307e-06							140.503	30	-7.87004e-06	-1.99158e-06		140.503	30	-6.88275e-06	-3.17154e-07		140.503	30	-6.70808e-07	-1.10131e-06		140.503	30	-1.71376e-06	-3.48096e-07
142.002	20	-0.00016137	-1.29157e-05		142.002	20	-4.41503e-05	-6.25752e-06							142.002	20	-1.02719e-05	-8.76043e-07		142.002	20	-6.50814e-06	1.88475e-07		142.002	20	-1.9971e-06	5.80339e-08		142.002	20	-1.28676e-07	-5.21846e-07
143.501	10	-0.000164257	-7.54702e-06		143.501	10	-4.5105e-05	-2.44479e-06							143.501	10	-1.23077e-05	-2.39499e-06		143.501	10	-5.6411e-06	2.78759e-07		143.501	10	-1.30462e-06	-1.81186e-08		143.501	10	-2.43976e-07	1.73093e-07
145	0	-0.000169336	-9.76085e-06		145	0	-4.75456e-05	-3.78334e-06							145	0	-1.08197e-05	-4.69818e-07		145	0	-9.83757e-06	-1.86022e-06		145	0	-3.1652e-06	-1.56464e-06		145	0	-9.86223e-07	2.35192e-07
146.499	-10	-0.000179425	-1.51382e-05		146.499	-10	-5.49694e-05	-7.71952e-06							146.499	-10	-1.57594e-05	5.52905e-07		146.499	-10	-8.44652e-06	-3.06614e-06		146.499	-10	-4.45732e-06	-5.77043e-07		146.499	-10	-3.90774e-06	-1.45936e-06
147.998	-20	-0.000190999	-2.17646e-05		147.998	-20	-6.21879e-05	-2.40114e-06							147.998	-20	-1.75459e-05	-2.46495e-06		147.998	-20	-1.22381e-05	-2.04937e-06		147.998	-20	-6.3566e-06	-1.07397e-07		147.998	-20	-1.08019e-06	-7.51748e-07
149.497	-30	-0.000198476	-1.24536e-05		149.497	-30	-6.43355e-05	-6.20526e-06							149.497	-30	-1.79737e-05	-2.64173e-06		149.497	-30	-1.37461e-05	-2.32959e-06		149.497	-30	-5.53136e-06	-2.68131e-06		149.497	-30	-3.48322e-06	-1.31479e-06
150.996	-40	-0.000204744	-1.49934e-05		150.996	-40	-7.00491e-05	-6.88075e-06							150.996	-40	-1.94307e-05	-2.52626e-07		150.996	-40	-1.44015e-05	-1.43364e-06		150.996	-40	-7.97584e-06	-1.41661e-06		150.996	-40	-2.26244e-06	-1.54284e-07
152.495	-50	-0.000204668	-1.57232e-05		152.495	-50	-7.04975e-05	-7.48861e-06							152.495	-50	-1.81389e-05	-3.03811e-06		152.495	-50	-1.49142e-05	-9.04017e-07		152.495	-50	-6.15751e-06	-3.67651e-07		152.495	-50	-3.93e-06	-1.59581e-06
153.994	-60	-0.000209991	-1.24176e-05		153.994	-60	-7.13042e-05	-7.74951e-06							153.994	-60	-1.74444e-05	-4.69133e-06		153.994	-60	-1.57484e-05	-2.03172e-07		153.994	-60	-7.85467e-06	-9.96065e-07		153.994	-60	-3.75772e-06	-4.37193e-08
155.493	-70	-0.00020474	-1.6914e-05		155.493	-70	-6.70444e-05	-3.59192e-06							155.493	-70	-1.92762e-05	-3.13153e-06		155.493	-70	-1.40322e-05	-2.31416e-06		155.493	-70	-4.30119e-06	6.85277e-08		155.493	-70	-2.79695e-06	-1.53676e-06
156.992	-80	-0.000206249	-2.09097e-05		156.992	-80	-7.18389e-05	-1.03714e-05							156.992	-80	-1.96719e-05	-4.74061e-07		156.992	-80	-1.42422e-05	-2.95142e-06		156.992	-80	-7.31014e-06	-2.60004e-06		156.992	-80	-4.23667e-06	2.40045e-07
158.491	-90	-0.000198441	-1.70635e-05		158.491	-90	-7.05211e-05	-4.691e-06							158.491	-90	-2.04482e-05	-4.44603e-06		158.491	-90	-1.70377e-05	-2.24567e-06		158.491	-90	-7.64772e-06	-1.31353e-06		158.491	-90	-4.12456e-06	-1.65768e-06
159.99	-100	-0.000201396	-2.03445e-05		159.99	-100	-6.40307e-05	-5.79231e-06							159.99	-100	-1.94024e-05	4.31144e-07		159.99	-100	-1.77587e-05	1.32194e-06		159.99	-100	-3.82401e-06	-1.9118e-06		159.99	-100	-2.86411e-06	-4.19364e-09
174.979	-200	-0.000212075	-1.30017e-05		174.979	-200	-6.86288e-05	-9.55451e-06							174.979	-200	-2.0416e-05	-2.68137e-06		174.979	-200	-1.57711e-05	-5.62264e-07		174.979	-200	-7.41617e-06	-6.33167e-08		174.979	-200	-2.56716e-06	-5.0288e-07
189.969	-300	-0.000202346	-2.10529e-05		189.969	-300	-6.73245e-05	-6.10617e-06							189.969	-300	-1.80582e-05	-2.84019e-06		189.969	-300	-1.34126e-05	-2.74054e-07		189.969	-300	-6.50506e-06	-2.01008e-06		189.969	-300	-3.91812e-06	-9.31643e-07
204.958	-400	-0.000196497	-1.68323e-05		204.958	-400	-6.40996e-05	-1.24878e-05							204.958	-400	-1.96179e-05	-5.25638e-06		204.958	-400	-1.62539e-05	-3.71294e-06		204.958	-400	-6.33127e-06	1.24809e-06		204.958	-400	-2.0678e-06	-1.28294e-07
219.948	-500	-0.00019838	-1.54544e-05		219.948	-500	-6.31123e-05	-8.17872e-06							219.948	-500	-2.15386e-05	-6.78342e-07		219.948	-500	-1.59514e-05	-3.9183e-06		219.948	-500	-7.39013e-06	-1.24758e-06		219.948	-500	-4.29056e-06	-7.50155e-07
234.938	-600	-0.000200807	-1.98967e-05		234.938	-600	-6.58577e-05	-7.65895e-06							234.938	-600	-1.89947e-05	-3.07825e-06		234.938	-600	-1.48795e-05	-2.52946e-06		234.938	-600	-8.44589e-06	-1.71812e-06		234.938	-600	-1.62025e-06	6.86368e-07
249.927	-700	-0.000196106	-1.65998e-05		249.927	-700	-6.57244e-05	-7.17616e-06							249.927	-700	-1.7758e-05	-2.57283e-06		249.927	-700	-1.39845e-05	-2.57573e-06		249.927	-700	-7.10693e-06	-7.60786e-07		249.927	-700	-3.69784e-06	-1.84377e-07
264.917	-800	-0.000198202	-1.81649e-05		264.917	-800	-6.56621e-05	-1.00189e-05							264.917	-800	-2.07643e-05	-2.06237e-06		264.917	-800	-1.4124e-05	1.06724e-07		264.917	-800	-8.51759e-06	-2.78587e-06		264.917	-800	-2.95018e-06	-1.45054e-06
279.907	-900	-0.000192272	-1.92371e-05		279.907	-900	-6.54933e-05	-4.32457e-06							279.907	-900	-2.1101e-05	-7.282e-08		279.907	-900	-1.42683e-05	-1.19852e-06		279.907	-900	-7.20509e-06	-1.39843e-06		279.907	-900	-2.40625e-06	-6.54418e-07
294.896	-1000	-0.000192635	-2.14628e-05		294.896	-1000	-6.44381e-05	-5.47034e-06							294.896	-1000	-1.85989e-05	-2.58302e-06		294.896	-1000	-1.4188e-05	2.11552e-06		294.896	-1000	-7.022e-06	-1.81371e-06		294.896	-1000	-2.05059e-06	-2.96637e-07
309.886	-1100	-0.00019703	-1.40283e-05		309.886	-1100	-6.17698e-05	-3.52552e-06							309.886	-1100	-1.91063e-05	-2.90846e-06		309.886	-1100	-1.62219e-05	-7.49276e-07		309.886	-1100	-4.91542e-06	-1.23336e-06		309.886	-1100	-2.28011e-06	1.34036e-07
324.875	-1200	-0.000189189	-2.03061e-05		324.875	-1200	-6.00376e-05	-5.34935e-06							324.875	-1200	-2.15841e-05	-2.23145e-06		324.875	-1200	-1.58562e-05	-1.62174e-06		324.875	-1200	-7.02093e-06	3.57968e-07		324.875	-1200	-2.90549e-06	-1.52124e-06
339.865	-1300	-0.000191164	-1.65523e-05		339.865	-1300	-6.45614e-05	-6.08037e-06							339.865	-1300	-2.00142e-05	-2.10356e-06		339.865	-1300	-1.60149e-05	7.21099e-07		339.865	-1300	-5.14108e-06	1.00665e-06		339.865	-1300	-2.48123e-06	-2.58514e-07
354.855	-1400	-0.000191448	-1.47864e-05		354.855	-1400	-6.31771e-05	-1.06365e-05							354.855	-1400	-1.99511e-05	-3.67795e-06		354.855	-1400	-1.47961e-05	-1.08995e-06		354.855	-1400	-6.9412e-06	1.11251e-06		354.855	-1400	-4.34935e-06	1.14105e-07
369.844	-1500	-0.000195985	-1.95639e-05		369.844	-1500	-6.47488e-05	-5.82954e-06							369.844	-1500	-1.93057e-05	-2.71286e-06		369.844	-1500	-1.22601e-05	-1.94118e-06		369.844	-1500	-5.89984e-06	-2.02665e-06		369.844	-1500	-2.43862e-06	-5.50569e-07
384.834	-1600	-0.000189783	-1.41334e-05		384.834	-1600	-5.89293e-05	-8.93976e-06							384.834	-1600	-2.06498e-05	-2.0933e-06		384.834	-1600	-1.3732e-05	-3.02828e-06		384.834	-1600	-4.57231e-06	-4.3836e-07		384.834	-1600	-2.73889e-06	-8.37261e-07
399.824	-1700	-0.000185057	-1.78275e-05		399.824	-1700	-5.89454e-05	-6.62679e-06							399.824	-1700	-2.1936e-05	-2.19655e-06		399.824	-1700	-1.37067e-05	-2.8592e-06		399.824	-1700	-5.7111e-06	2.15678e-08		399.824	-1700	-2.07601e-06	-6.78148e-07
414.813	-1800	-0.000184135	-1.15702e-05		414.813	-1800	-5.74038e-05	-3.89424e-06							414.813	-1800	-1.7931e-05	-6.72984e-07		414.813	-1800	-1.51978e-05	-6.05358e-07		414.813	-1800	-6.13671e-06	-1.1883e-06		414.813	-1800	-3.07558e-06	-2.4836e-07
429.803	-1900	-0.000177968	-1.81399e-05		429.803	-1900	-6.23286e-05	-4.56165e-06							429.803	-1900	-1.96387e-05	-3.04326e-06		429.803	-1900	-1.51971e-05	4.05679e-07		429.803	-1900	-6.23664e-06	-1.04389e-06		429.803	-1900	-2.60776e-06	-1.77142e-06
444.792	-2000	-0.000177271	-2.12592e-05		444.792	-2000	-6.10625e-05	-6.51018e-06							444.792	-2000	-1.65733e-05	-2.22754e-06		444.792	-2000	-1.3667e-05	-1.50761e-06		444.792	-2000	-7.29815e-06	-7.22519e-07		444.792	-2000	-2.28138e-06	-1.20566e-06
459.782	-2100	-0.000179466	-1.45691e-05		459.782	-2100	-6.00974e-05	-5.3715e-06							459.782	-2100	-1.63903e-05	-4.29117e-06		459.782	-2100	-1.33264e-05	-2.72814e-06		459.782	-2100	-6.56174e-06	-2.20048e-06		459.782	-2100	-3.00385e-06	1.0914e-06
474.772	-2200	-0.000178423	-1.75949e-05		474.772	-2200	-5.76045e-05	-1.07442e-05							474.772	-2200	-1.60874e-05	-8.06753e-07		474.772	-2200	-1.36415e-05	-2.20291e-06		474.772	-2200	-4.17927e-06	-5.68901e-07		474.772	-2200	-2.5599e-06	5.71713e-07
489.761	-2300	-0.000170436	-1.13893e-05		489.761	-2300	-5.90068e-05	-1.68556e-06							489.761	-2300	-1.69639e-05	-6.4251e-06		489.761	-2300	-1.1074e-05	-2.50047e-06		489.761	-2300	-6.15294e-06	-8.70256e-07		489.761	-2300	-3.2023e-06	-4.00671e-07
504.751	-2400	-0.000178912	-1.4288e-05		504.751	-2400	-5.83617e-05	-2.599e-06							504.751	-2400	-1.87799e-05	-1.29521e-06		504.751	-2400	-1.40541e-05	-8.04782e-07		504.751	-2400	-6.78491e-06	-5.1866e-07		504.751	-2400	-2.38855e-06	-1.27502e-06
519.741	-2500	-0.000177432	-1.78019e-05		519.741	-2500	-6.11342e-05	-8.0252e-06							519.741	-2500	-2.06026e-05	-1.65053e-06		519.741	-2500	-1.25439e-05	-2.98382e-06		519.741	-2500	-6.73527e-06	-1.1213e-06		519.741	-2500	-3.05703e-06	-8.88109e-07
534.73	-2600	-0.000179628	-1.06426e-05		534.73	-2600	-5.40253e-05	-7.37198e-06							534.73	-2600	-2.05567e-05	1.13901e-06		534.73	-2600	-1.35335e-05	-6.07768e-07		534.73	-2600	-6.71296e-06	3.3299e-07		534.73	-2600	-3.96672e-06	-7.15676e-07
549.72	-2700	-0.000181747	-1.11283e-05		549.72	-2700	-5.77923e-05	-2.7457e-06							549.72	-2700	-2.00556e-05	-3.71775e-06		549.72	-2700	-1.07935e-05	-2.57457e-06		549.72	-2700	-5.82847e-06	-1.59971e-07		549.72	-2700	-2.4386e-06	-1.02001e-06
564.709	-2800	-0.000175537	-1.65547e-05		564.709	-2800	-5.78525e-05	-3.63414e-06							564.709	-2800	-1.84315e-05	-4.10085e-07		564.709	-2800	-1.33246e-05	-1.67685e-06		564.709	-2800	-4.65121e-06	-7.66751e-07		564.709	-2800	-1.33469e-06	1.71557e-07
579.699	-2900	-0.000177758	-1.35713e-05		579.699	-2900	-5.21449e-05	-6.99965e-06							579.699	-2900	-1.87108e-05	-4.55675e-06		579.699	-2900	-1.29199e-05	1.76278e-07		579.699	-2900	-6.5992e-06	1.39289e-06		579.699	-2900	-1.90718e-06	-4.88909e-08
594.689	-3000	-0.000165643	-1.02437e-05		594.689	-3000	-5.67258e-05	-1.18812e-06							594.689	-3000	-1.85216e-05	-8.30465e-07		594.689	-3000	-1.4245e-05	-1.08177e-06		594.689	-3000	-4.03211e-06	1.92268e-07		594.689	-3000	-3.30722e-06	-4.57794e-07
609.678	-3100	-0.000169416	-1.62532e-05		609.678	-3100	-5.45982e-05	-4.09571e-06							609.678	-3100	-1.61161e-05	-2.65763e-06		609.678	-3100	-1.13589e-05	-3.0499e-06		609.678	-3100	-5.40418e-06	-1.65701e-06		609.678	-3100	-2.24252e-06	1.51631e-06
624.668	-3200	-0.000164643	-1.38725e-05		624.668	-3200	-5.76414e-05	-3.65875e-06							624.668	-3200	-1.36836e-05	-5.85583e-07		624.668	-3200	-1.26586e-05	-2.6092e-06		624.668	-3200	-6.26446e-06	-2.58208e-07		624.668	-3200	-2.48214e-06	1.76428e-06
639.658	-3300	-0.000172023	-1.00064e-05		639.658	-3300	-5.59634e-05	-3.57441e-06							639.658	-3300	-1.86838e-05	1.41049e-07		639.658	-3300	-1.12397e-05	-2.8979e-06		639.658	-3300	-5.93616e-06	-9.02606e-07		639.658	-3300	-2.95402e-06	-4.11763e-07
654.647	-3400	-0.000173116	-2.03004e-05		654.647	-3400	-5.47866e-05	-5.46909e-06							654.647	-3400	-1.42728e-05	-1.15865e-06		654.647	-3400	-1.39832e-05	-2.98017e-06		654.647	-3400	-4.08187e-06	-7.76227e-07		654.647	-3400	-2.03396e-06	6.21535e-07
669.637	-3500	-0.000161197	-1.08626e-05		669.637	-3500	-5.66564e-05	-5.75713e-06							669.637	-3500	-2.07224e-05	-1.50968e-06		669.637	-3500	-1.41535e-05	-2.56621e-06		669.637	-3500	-4.18369e-06	6.47276e-07		669.637	-3500	-2.51575e-06	-9.69782e-07
684.626	-3600	-0.000167876	-1.37516e-05		684.626	-3600	-5.32783e-05	-4.69171e-06							684.626	-3600	-1.50203e-05	7.8194e-07		684.626	-3600	-1.49407e-05	8.43106e-08		684.626	-3600	-5.22519e-06	4.37784e-07		684.626	-3600	-3.15579e-06	7.86277e-07
699.616	-3700	-0.00016385	-1.13975e-05		699.616	-3700	-5.14905e-05	-1.41692e-06							699.616	-3700	-1.55119e-05	-1.98118e-06		699.616	-3700	-1.2525e-05	-1.88813e-06		699.616	-3700	-5.17576e-06	6.27045e-07		699.616	-3700	-1.48456e-06	-2.18679e-06
714.606	-3800	-0.000154251	-5.18153e-06		714.606	-3800	-4.97245e-05	-1.97619e-06							714.606	-3800	-1.75814e-05	-2.63367e-06		714.606	-3800	-1.28197e-05	-2.74018e-06		714.606	-3800	-4.85776e-06	8.07784e-07		714.606	-3800	-1.96132e-06	-7.2178e-07
729.595	-3900	-0.000166803	-9.73711e-06		729.595	-3900	-5.30076e-05	-3.90884e-06							729.595	-3900	-1.59005e-05	5.99217e-07		729.595	-3900	-1.09224e-05	-5.26538e-07		729.595	-3900	-4.75677e-06	-2.28203e-07		729.595	-3900	-2.35665e-06	-1.30132e-06
744.585	-4000	-0.000166805	-1.61337e-05		744.585	-4000	-5.15469e-05	-3.09536e-06							744.585	-4000	-1.90667e-05	-1.86044e-06		744.585	-4000	-1.22019e-05	-2.43721e-06		744.585	-4000	-6.05885e-06	-7.88503e-07		744.585	-4000	-1.14681e-06	-3.94987e-08
-4.89623	1000	-0.000149291	-1.65093e-05		-4.89623	1000	-3.82855e-05	-2.49089e-06							-4.89623	1000	-7.42534e-06	3.4239e-07		-4.89623	1000	-5.07227e-06	-7.70057e-07		-4.89623	1000	-9.72729e-07	-5.69499e-07		-4.89623	1000	3.59571e-07	-8.26816e-08
10.0934	900	-0.000150306	-1.31806e-05		10.0934	900	-3.61897e-05	-1.49816e-06							10.0934	900	-6.8928e-06	-1.55816e-06		10.0934	900	-5.32612e-06	-2.68931e-06		10.0934	900	-2.23404e-06	9.10369e-07		10.0934	900	5.80728e-07	-1.05172e-06
25.083	800	-0.000152571	-1.76705e-05		25.083	800	-3.9037e-05	-1.31478e-06							25.083	800	-9.17718e-06	2.60261e-06		25.083	800	-6.3158e-06	-1.77374e-06		25.083	800	-1.50355e-06	-6.41272e-08		25.083	800	7.57652e-07	-3.79112e-07
40.0726	700	-0.000155367	-1.2609e-05		40.0726	700	-3.42297e-05	-4.78972e-06							40.0726	700	-6.83165e-06	-2.43273e-06		40.0726	700	-1.50203e-06	7.38416e-07		40.0726	700	1.54603e-07	-5.63457e-07		40.0726	700	1.06702e-07	-6.21454e-07
55.0623	600	-0.00015017	-1.48533e-05		55.0623	600	-3.13443e-05	3.80815e-07							55.0623	600	-6.73901e-06	-3.87561e-06		55.0623	600	-5.41867e-06	9.73036e-07		55.0623	600	-1.49827e-06	-1.1411e-07		55.0623	600	-1.7738e-07	3.7101e-07
70.0519	500	-0.000149268	-1.54404e-05		70.0519	500	-3.87288e-05	3.61051e-07							70.0519	500	-4.75636e-06	5.9225e-07		70.0519	500	-5.89447e-06	1.02261e-07		70.0519	500	-1.09107e-06	3.45868e-07		70.0519	500	-2.24968e-07	8.70568e-08
85.0415	400	-0.00014772	-1.44655e-05		85.0415	400	-3.65357e-05	6.81231e-07							85.0415	400	-6.55657e-06	-1.3208e-06		85.0415	400	-4.70762e-06	-3.18069e-07		85.0415	400	-9.2307e-07	-3.54409e-07		85.0415	400	-6.727e-07	1.48877e-06
100.031	300	-0.000151072	-9.75314e-06		100.031	300	-3.13312e-05	-2.54718e-06							100.031	300	-7.14009e-06	-8.11423e-07		100.031	300	-3.9135e-06	2.14224e-06		100.031	300	-5.41299e-07	-3.37381e-07		100.031	300	7.61581e-07	3.86002e-07
115.021	200	-0.000152147	-1.09742e-05		115.021	200	-3.47531e-05	7.26623e-07							115.021	200	-7.90616e-06	8.40975e-07		115.021	200	-2.90805e-06	1.76152e-06		115.021	200	-1.08323e-06	6.30986e-07		115.021	200	-3.32412e-07	1.4115e-06
130.01	100	-0.000152551	-1.03218e-05		130.01	100	-3.38726e-05	-4.13205e-06							130.01	100	-7.17787e-06	-1.14968e-06		130.01	100	-3.5287e-06	1.32309e-06		130.01	100	1.43701e-06	-1.02299e-06		130.01	100	-6.23161e-07	5.27103e-07
131.509	90	-0.000151281	-1.32563e-05		131.509	90	-3.67057e-05	-3.80095e-06							131.509	90	-9.50759e-06	3.48866e-06		131.509	90	-3.63901e-06	-1.95194e-06		131.509	90	-1.64223e-06	1.67908e-06		131.509	90	6.51136e-07	-5.95125e-07
133.008	80	-0.000151432	-8.38099e-06		133.008	80	-3.64275e-05	5.06951e-07							133.008	80	-4.1493e-06	7.62618e-08		133.008	80	-8.22174e-06	1.83817e-06		133.008	80	-1.1093e-06	-5.54197e-07		133.008	80	-6.85297e-07	3.69027e-07
134.507	70	-0.000152555	-1.41821e-05		134.507	70	-3.58576e-05	-4.47564e-06							134.507	70	-9.4859e-06	2.99011e-07		134.507	70	-7.16996e-06	2.17111e-07		134.507	70	-6.01544e-08	-3.72265e-07		134.507	70	-1.31718e-06	-5.14518e-07
136.006	60	-0.000154154	-1.00903e-05		136.006	60	-3.62745e-05	-2.78379e-06							136.006	60	-8.539e-06	2.16001e-06		136.006	60	-4.20225e-06	1.95976e-06		136.006	60	8.80435e-08	-1.41235e-06		136.006	60	9.08805e-07	-4.0499e-07
137.505	50	-0.000149306	-1.72881e-05		137.505	50	-4.17177e-05	3.76029e-07							137.505	50	-1.18428e-05	-3.20372e-07		137.505	50	-6.31968e-06	-2.9519e-06		137.505	50	-2.68741e-06	-3.33744e-07		137.505	50	-3.25538e-07	6.55338e-07
139.004	40	-0.000161178	-1.40163e-05		139.004	40	-3.89805e-05	3.52625e-06							139.004	40	-7.41e-06	-1.98305e-06		139.004	40	-4.02477e-06	-2.63295e-06		139.004	40	-1.66927e-06	-4.49654e-07		139.004	40	-1.02038e-06	-2.28281e-07
140.503	30	-0.000156103	-1.56491e-05		140.503	30	-3.85291e-05	-6.13447e-06							140.503	30	-9.2785e-06	2.28972e-06		140.503	30	-6.12046e-06	-1.56891e-06		140.503	30	-3.48341e-06	1.72427e-06		140.503	30	-1.33265e-06	2.21914e-07
142.002	20	-0.000162916	-1.98168e-05		142.002	20	-4.10767e-05	-3.20436e-06							142.002	20	-1.00058e-05	8.21267e-07		142.002	20	-6.69836e-06	-7.77394e-07		142.002	20	-2.68475e-06	-7.79214e-07		142.002	20	-3.9712e-07	-2.20757e-07
143.501	10	-0.000160739	-1.25091e-05		143.501	10	-4.25647e-05	-2.24582e-06							143.501	10	-1.23239e-05	-7.18726e-07		143.501	10	-6.54921e-06	-2.81891e-07		143.501	10	-3.03775e-06	-2.82644e-06		143.501	10	-6.63154e-07	2.17927e-07
145	0	-0.000168872	-1.73389e-05		145	0	-5.1291e-05	-4.29923e-06							145	0	-1.24697e-05	-1.77929e-06		145	0	-7.86934e-06	-2.91095e-07		145	0	-4.54114e-06	-8.54221e-07		145	0	-1.37118e-06	5.80393e-07
146.499	-10	-0.000178887	-2.03871e-05		146.499	-10	-5.54532e-05	-3.16677e-06							146.499	-10	-1.4214e-05	-3.37411e-06		146.499	-10	-1.11988e-05	1.18124e-06		146.499	-10	-5.48558e-06	4.64811e-07		146.499	-10	-2.15692e-06	-1.42541e-07
147.998	-20	-0.000198956	-1.45131e-05		147.998	-20	-6.21668e-05	-9.06586e-06							147.998	-20	-1.44807e-05	-2.96e-06		147.998	-20	-1.34536e-05	-1.48542e-06		147.998	-20	-5.90485e-06	-1.10544e-07		147.998	-20	-1.84618e-06	-1.74639e-06
149.497	-30	-0.000197919	-2.67496e-05		149.497	-30	-6.77225e-05	-7.44135e-06							149.497	-30	-2.24027e-05	-4.6831e-06		149.497	-30	-1.33925e-05	-3.67983e-06		149.497	-30	-6.15511e-06	1.05589e-06		149.497	-30	-3.21352e-06	1.14992e-07
150.996	-40	-0.000201681	-1.30813e-05		150.996	-40	-6.80233e-05	-4.17113e-06							150.996	-40	-1.68121e-05	-2.13061e-06		150.996	-40	-1.58597e-05	-1.34887e-06		150.996	-40	-6.23302e-06	-4.49639e-07		150.996	-40	-3.71001e-06	-2.93473e-07
152.495	-50	-0.000207735	-2.07296e-05		152.495	-50	-6.9125e-05	-1.0929e-05							152.495	-50	-1.66713e-05	-3.10362e-06		152.495	-50	-1.55891e-05	-2.53539e-06		152.495	-50	-5.29788e-06	-1.42213e-06		152.495	-50	-2.83777e-06	-1.55115e-06
153.994	-60	-0.000209912	-2.29157e-05		153.994	-60	-7.16571e-05	-7.88769e-06							153.994	-60	-1.95664e-05	-2.20498e-06		153.994	-60	-1.65284e-05	-2.67667e-06		153.994	-60	-7.76688e-06	-5.18304e-07		153.994	-60	-3.05776e-06	-4.85391e-07
155.493	-70	-0.000205164	-1.96431e-05		155.493	-70	-6.79055e-05	-9.70434e-06							155.493	-70	-2.12345e-05	-4.13562e-06		155.493	-70	-1.43571e-05	-3.45106e-07		155.493	-70	-6.54945e-06	-1.06288e-06		155.493	-70	-3.84706e-06	-1.04374e-06
156.992	-80	-0.000201653	-2.34279e-05		156.992	-80	-6.97954e-05	-9.29781e-06							156.992	-80	-2.21311e-05	-2.26374e-06		156.992	-80	-1.4314e-05	-3.0189e-06		156.992	-80	-7.37236e-06	-2.15271e-06		156.992	-80	-3.3938e-06	2.99117e-07
158.491	-90	-0.000199603	-2.15744e-05		158.491	-90	-7.29162e-05	-1.19909e-05							158.491	-90	-2.10367e-05	-3.27629e-06		158.491	-90	-1.34455e-05	-2.51688e-06		158.491	-90	-6.81692e-06	-1.37749e-08		158.491	-90	-2.73711e-06	-4.50485e-07
159.99	-100	-0.00019978	-1.67633e-05		159.99	-100	-7.1755e-05	-4.92008e-06							159.99	-100	-2.09316e-05	-3.6683e-06		159.99	-100	-1.42738e-05	-1.11577e-06		159.99	-100	-8.27138e-06	-1.2527e-06		159.99	-100	-3.0867e-06	-1.78568e-06
174.979	-200	-0.000204415	-2.10686e-05		174.979	-200	-6.27731e-05	-5.57499e-06							174.979	-200	-1.75794e-05	-1.6515e-06		174.979	-200	-1.3212e-05	-3.31796e-06		174.979	-200	-7.26267e-06	-1.22939e-06		174.979	-200	-2.7906e-06	4.05036e-07
189.969	-300	-0.000199428	-1.77617e-05		189.969	-300	-6.51078e-05	-1.00019e-05							189.969	-300	-1.85988e-05	-3.20003e-06		189.969	-300	-1.59746e-05	1.04067e-06		189.969	-300	-6.87179e-06	-6.42277e-07		189.969	-300	-2.91933e-06	8.06911e-08
204.958	-400	-0.000199025	-1.72862e-05		204.958	-400	-6.72633e-05	-8.44993e-06							204.958	-400	-1.92696e-05	4.50392e-08		204.958	-400	-1.39409e-05	-1.7195e-06		204.958	-400	-7.75965e-06	-2.21087e-06		204.958	-400	-3.84317e-06	-7.17166e-07
219.948	-500	-0.000203317	-1.877e-05		219.948	-500	-6.45393e-05	-4.10162e-06							219.948	-500	-1.92175e-05	-3.52465e-06		219.948	-500	-1.32401e-05	-2.91774e-06		219.948	-500	-7.1407e-06	-1.56501e-06		219.948	-500	-3.68186e-06	8.57322e-07
234.938	-600	-0.00019808	-2.06759e-05		234.938	-600	-6.64771e-05	-5.32037e-06							234.938	-600	-1.77765e-05	-2.00698e-06		234.938	-600	-1.54608e-05	-1.03529e-06		234.938	-600	-5.85659e-06	1.74793e-07		234.938	-600	-2.27787e-06	1.68103e-07
249.927	-700	-0.000199853	-1.24972e-05		249.927	-700	-6.53776e-05	-5.3359e-06							249.927	-700	-2.04494e-05	-2.05041e-06		249.927	-700	-1.33681e-05	-1.33647e-06		249.927	-700	-6.62269e-06	-1.7143e-06		249.927	-700	-2.08253e-06	-6.82936e-07
264.917	-800	-0.000194356	-1.87676e-05		264.917	-800	-6.59825e-05	-6.62492e-06							264.917	-800	-2.00262e-05	-2.0811e-06		264.917	-800	-1.47622e-05	-1.52392e-06		264.917	-800	-8.36975e-06	-1.6266e-06		264.917	-800	-2.84735e-06	-1.28197e-06
279.907	-900	-0.000195018	-1.767e-05		279.907	-900	-6.58251e-05	-8.71932e-06							279.907	-900	-2.03928e-05	5.03471e-07		279.907	-900	-1.5842e-05	-1.54329e-06		279.907	-900	-5.32834e-06	-4.32523e-07		279.907	-900	-3.88585e-06	-1.4502e-06
294.896	-1000	-0.000192609	-1.58782e-05		294.896	-1000	-6.08531e-05	-8.15212e-06							294.896	-1000	-1.58502e-05	-4.26249e-06		294.896	-1000	-1.37424e-05	-8.54544e-07		294.896	-1000	-5.51486e-06	-5.63267e-07		294.896	-1000	-3.46282e-06	-5.96753e-07
309.886	-1100	-0.000182954	-2.01806e-05		309.886	-1100	-6.38129e-05	-5.16693e-06							309.886	-1100	-2.01698e-05	-9.8989e-07		309.886	-1100	-1.34303e-05	-1.3942e-06		309.886	-1100	-6.28442e-06	-2.356e-06		309.886	-1100	-2.92892e-06	1.07721e-08
324.875	-1200	-0.000187069	-2.1186e-05		324.875	-1200	-6.2514e-05	-1.72629e-06							324.875	-1200	-1.86984e-05	-2.21901e-06		324.875	-1200	-1.50923e-05	-2.91968e-06		324.875	-1200	-6.73243e-06	-8.93969e-07		324.875	-1200	-2.30974e-06	-8.00888e-07
339.865	-1300	-0.000188596	-1.83851e-05		339.865	-1300	-7.19876e-05	-6.10176e-06							339.865	-1300	-2.08503e-05	3.95724e-07		339.865	-1300	-1.37247e-05	-8.33182e-07		339.865	-1300	-7.40872e-06	-1.47222e-06		339.865	-1300	-2.89863e-06	4.89454e-07
354.855	-1400	-0.000189906	-1.83108e-05		354.855	-1400	-6.28822e-05	-5.18379e-06							354.855	-1400	-1.86502e-05	-1.21701e-06		354.855	-1400	-1.44028e-05	-3.22398e-06		354.855	-1400	-7.0376e-06	-1.9668e-06		354.855	-1400	-2.39175e-06	-3.14801e-07
369.844	-1500	-0.000186739	-1.93089e-05		369.844	-1500	-6.24217e-05	-3.55987e-06							369.844	-1500	-1.733e-05	-8.61159e-07		369.844	-1500	-1.50302e-05	-2.74118e-06		369.844	-1500	-6.99929e-06	-6.15298e-07		369.844	-1500	-2.61366e-06	-5.31734e-07
384.834	-1600	-0.000187736	-1.47755e-05		384.834	-1600	-6.21541e-05	-1.13383e-05							384.834	-1600	-1.91566e-05	-6.58372e-07		384.834	-1600	-1.38929e-05	-1.85529e-06		384.834	-1600	-5.42198e-06	-3.07993e-07		384.834	-1600	-2.95301e-06	-1.1144e-06
399.824	-1700	-0.000190125	-1.97596e-05		399.824	-1700	-6.19838e-05	-7.10277e-06							399.824	-1700	-2.07878e-05	-2.08698e-06		399.824	-1700	-1.67984e-05	-3.62969e-06		399.824	-1700	-6.69476e-06	-3.45628e-07		399.824	-1700	-1.08416e-06	-2.4168e-07
414.813	-1800	-0.000185283	-1.93511e-05		414.813	-1800	-6.15408e-05	-3.30047e-06							414.813	-1800	-1.8247e-05	-1.9469e-06		414.813	-1800	-1.48732e-05	-1.01423e-06		414.813	-1800	-6.67219e-06	-5.43743e-07		414.813	-1800	-1.14939e-06	-1.0403e-06
429.803	-1900	-0.000187099	-1.46249e-05		429.803	-1900	-5.96878e-05	-8.40893e-06							429.803	-1900	-1.76969e-05	-6.2635e-07		429.803	-1900	-1.34728e-05	-2.85688e-06		429.803	-1900	-7.02039e-06	-1.84775e-06		429.803	-1900	-3.46894e-06	2.39485e-07
444.792	-2000	-0.000183042	-1.7108e-05		444.792	-2000	-5.88654e-05	-3.62594e-06							444.792	-2000	-1.7099e-05	3.37502e-07		444.792	-2000	-1.47036e-05	2.50343e-08		444.792	-2000	-6.48079e-06	-1.48948e-06		444.792	-2000	-3.06767e-06	-9.2257e-07
459.782	-2100	-0.000179703	-1.67325e-05		459.782	-2100	-6.2784e-05	-4.11945e-06							459.782	-2100	-1.73691e-05	-2.43991e-06		459.782	-2100	-1.5722e-05	-6.63917e-07		459.782	-2100	-6.08684e-06	-1.86031e-07		459.782	-2100	-1.04447e-06	-4.134e-07
474.772	-2200	-0.000177393	-1.34158e-05		474.772	-2200	-6.20402e-05	-4.10801e-06							474.772	-2200	-1.70751e-05	-2.90211e-06		474.772	-2200	-1.27076e-05	-1.57354e-06		474.772	-2200	-6.91605e-06	-2.19707e-07		474.772	-2200	-3.64953e-06	-7.10161e-07
489.761	-2300	-0.000180167	-1.89926e-05		489.761	-2300	-6.12309e-05	-5.36459e-06							489.761	-2300	-1.57337e-05	-2.15738e-06		489.761	-2300	-1.1254e-05	-3.72987e-06		489.761	-2300	-5.78101e-06	3.96819e-07		489.761	-2300	-2.69409e-06	-1.02705e-06
504.751	-2400	-0.000176038	-1.68448e-05		504.751	-2400	-5.3974e-05	-2.09163e-06							504.751	-2400	-1.78813e-05	-9.82163e-07		504.751	-2400	-1.30015e-05	-8.90289e-07		504.751	-2400	-5.65766e-06	-4.40996e-07		504.751	-2400	-1.83413e-06	-7.37912e-07
519.741	-2500	-0.000176533	-1.77525e-05		519.741	-2500	-6.19764e-05	-5.00654e-06							519.741	-2500	-1.75138e-05	-3.19248e-06		519.741	-2500	-1.32651e-05	-1.47209e-06		519.741	-2500	-5.15661e-06	5.56902e-08		519.741	-2500	-1.96736e-06	-1.7282e-06
534.73	-2600	-0.000174376	-1.59327e-05		534.73	-2600	-6.04645e-05	-6.37545e-06							534.73	-2600	-1.63393e-05	-1.34165e-06		534.73	-2600	-1.53526e-05	1.03334e-07		534.73	-2600	-6.53461e-06	-1.31027e-06		534.73	-2600	-3.80751e-06	-2.85738e-07
549.72	-2700	-0.000179975	-1.34906e-05		549.72	-2700	-5.9144e-05	-2.81802e-06							549.72	-2700	-1.97552e-05	-1.7511e-06		549.72	-2700	-1.16254e-05	-2.4033e-06		549.72	-2700	-4.99439e-06	4.07383e-07		549.72	-2700	-4.93225e-06	-7.55928e-07
564.709	-2800	-0.000177754	-1.37374e-05		564.709	-2800	-5.90004e-05	-6.52791e-06							564.709	-2800	-1.58549e-05	-2.39281e-06		564.709	-2800	-1.4263e-05	-2.43722e-06		564.709	-2800	-5.44934e-06	1.64332e-07		564.709	-2800	-2.72055e-06	-8.42215e-07
579.699	-2900	-0.000172893	-1.58674e-05		579.699	-2900	-5.91962e-05	-3.6849e-06							579.699	-2900	-1.85659e-05	-3.47591e-06		579.699	-2900	-1.14957e-05	-3.03889e-06		579.699	-2900	-5.92378e-06	-8.40169e-07		579.699	-2900	-2.40982e-06	-1.60309e-06
594.689	-3000	-0.000167622	-1.01405e-05		594.689	-3000	-5.44309e-05	-3.79731e-06							594.689	-3000	-1.65812e-05	-3.7842e-06		594.689	-3000	-1.39832e-05	-4.00164e-07		594.689	-3000	-3.80189e-06	-5.87038e-07		594.689	-3000	-2.67546e-06	-4.89885e-07
609.678	-3100	-0.000168672	-1.33576e-05		609.678	-3100	-4.91129e-05	-5.58461e-06							609.678	-3100	-1.51135e-05	-1.51969e-06		609.678	-3100	-1.3281e-05	-5.26941e-07		609.678	-3100	-5.73195e-06	-6.9627e-07		609.678	-3100	-2.29146e-06	9.77298e-08
624.668	-3200	-0.000168269	-1.05733e-05		624.668	-3200	-5.19819e-05	-9.51793e-06							624.668	-3200	-1.4539e-05	7.30184e-08		624.668	-3200	-1.38715e-05	-8.96615e-07		624.668	-3200	-4.87664e-06	-3.88444e-07		624.668	-3200	-2.63808e-06	-7.44829e-07
639.658	-3300	-0.000176331	-1.15419e-05		639.658	-3300	-6.07375e-05	-5.0747e-06							639.658	-3300	-1.70072e-05	-3.01293e-06		639.658	-3300	-1.35084e-05	-2.63752e-06		639.658	-3300	-5.49091e-06	-6.17283e-07		639.658	-3300	-3.57982e-06	2.66769e-08
654.647	-3400	-0.000171005	-1.45132e-05		654.647	-3400	-6.0471e-05	-4.4938e-06							654.647	-3400	-1.64659e-05	-3.05665e-06		654.647	-3400	-1.34477e-05	-2.17128e-06		654.647	-3400	-6.35463e-06	2.25343e-07		654.647	-3400	-3.44983e-06	-2.12262e-07
669.637	-3500	-0.000173285	-1.22596e-05		669.637	-3500	-5.6363e-05	-4.9803e-06							669.637	-3500	-1.57787e-05	-4.01802e-07		669.637	-3500	-1.42126e-05	1.09023e-06		669.637	-3500	-6.19804e-06	2.2976e-07		669.637	-3500	-3.36691e-06	1.07256e-06
684.626	-3600	-0.000170734	-1.24165e-05		684.626	-3600	-5.58876e-05	-5.26702e-06							684.626	-3600	-1.56472e-05	1.1331e-06		684.626	-3600	-1.34207e-05	-5.47813e-07		684.626	-3600	-6.07614e-06	-1.71799e-07		684.626	-3600	-3.51915e-06	-6.86704e-07
699.616	-3700	-0.000160159	-1.32946e-05		699.616	-3700	-5.14751e-05	-2.23251e-06							699.616	-3700	-1.43371e-05	-1.404e-06		699.616	-3700	-1.15779e-05	-2.57724e-06		699.616	-3700	-5.59614e-06	-1.12298e-06		699.616	-3700	-1.36409e-06	2.87364e-08
714.606	-3800	-0.00015857	-1.28049e-05		714.606	-3800	-5.22314e-05	-2.6198e-06							714.606	-3800	-1.61948e-05	1.03025e-06		714.606	-3800	-1.16896e-05	-1.08233e-06		714.606	-3800	-4.34296e-06	-1.25647e-06		714.606	-3800	-1.43609e-06	-1.03639e-06
729.595	-3900	-0.000159598	-5.95474e-06		729.595	-3900	-4.61312e-05	-3.13865e-06							729.595	-3900	-1.76565e-05	8.96533e-07		729.595	-3900	-1.0892e-05	-8.00299e-07		729.595	-3900	-5.14181e-06	1.18493e-07		729.595	-3900	-1.47146e-06	-5.86203e-07
744.585	-4000	-0.000165634	-1.17163e-05		744.585	-4000	-5.91693e-05	-4.14335e-06							744.585	-4000	-1.45212e-05	-7.51294e-07		744.585	-4000	-1.21349e-05	-2.22508e-06		744.585	-4000	-6.89316e-06	-4.03243e-07		744.585	-4000	-1.53059e-06	-1.26049e-06
-4.89623	1000	-0.000151428	-1.06224e-05		-4.89623	1000	-3.42433e-05	-1.92121e-06							-4.89623	1000	-6.72597e-06	9.76142e-07		-4.89623	1000	-3.11163e-06	3.32657e-07		-4.89623	1000	-2.10425e-06	7.46446e-07		-4.89623	1000	2.96578e-07	-7.8011e-07
10.0934	900	-0.000151446	-1.05317e-05		10.0934	900	-3.12752e-05	-4.93795e-06							10.0934	900	-5.95408e-06	9.38009e-07		10.0934	900	-4.48754e-06	1.34654e-06		10.0934	900	-1.51757e-06	-7.66176e-07		10.0934	900	-2.65245e-07	-7.72171e-07
25.083	800	-0.000147148	-9.46357e-06		25.083	800	-3.85283e-05	2.10104e-07							25.083	800	-6.03602e-06	-3.48572e-07		25.083	800	-4.6646e-06	-3.90957e-07		25.083	800	-1.47589e-07	-1.45449e-07		25.083	800	5.1853e-07	-8.25157e-08
40.0726	700	-0.000154742	-1.06768e-05		40.0726	700	-3.44603e-05	-2.89242e-06							40.0726	700	-5.06204e-06	2.02198e-08		40.0726	700	-3.07125e-06	-1.54911e-06		40.0726	700	-1.12755e-06	6.82502e-07		40.0726	700	-4.25685e-07	1.30736e-07
55.0623	600	-0.000148546	-1.62175e-05		55.0623	600	-3.76932e-05	-4.27678e-06							55.0623	600	-7.63336e-06	-1.27495e-06		55.0623	600	-2.61581e-06	7.06713e-07		55.0623	600	-8.19313e-07	-9.77176e-08		55.0623	600	-1.08404e-06	-3.48805e-07
70.0519	500	-0.000151304	-8.16155e-06		70.0519	500	-3.86645e-05	-1.78283e-06							70.0519	500	-7.3535e-06	-1.22895e-06		70.0519	500	-4.46383e-06	-1.07357e-06		70.0519	500	-8.28038e-07	9.31597e-07		70.0519	500	-1.17707e-06	8.39536e-07
85.0415	400	-0.000157043	-1.23371e-05		85.0415	400	-3.88403e-05	-1.45283e-06							85.0415	400	-7.33427e-06	-1.70149e-07		85.0415	400	-1.74868e-06	-1.40501e-06		85.0415	400	-2.31683e-06	5.86236e-07		85.0415	400	-1.50538e-06	7.28576e-07
100.031	300	-0.000153684	-1.4402e-05		100.031	300	-3.78483e-05	-3.10597e-06							100.031	300	-6.81544e-06	-4.19915e-07		100.031	300	-3.1482e-06	-3.06048e-07		100.031	300	-2.12928e-06	2.30969e-06		100.031	300	-2.24336e-07	8.18309e-08
115.021	200	-0.0001556	-1.78153e-05		115.021	200	-3.53511e-05	-3.80972e-06							115.021	200	-5.85305e-06	-1.15945e-06		115.021	200	-4.72804e-06	3.94936e-07		115.021	200	-6.15312e-07	4.31214e-07		115.021	200	2.30165e-07	1.01181e-06
130.01	100	-0.000151012	-1.31318e-05		130.01	100	-3.63749e-05	-1.51911e-06							130.01	100	-7.58103e-06	-3.85318e-07		130.01	100	-4.52599e-06	2.01444e-07		130.01	100	3.7405e-07	-1.32107e-06		130.01	100	1.07101e-07	1.30281e-07
131.509	90	-0.000155498	-1.28653e-05		131.509	90	-3.75944e-05	2.28771e-08							131.509	90	-5.0775e-06	1.24975e-06		131.509	90	-3.13557e-06	-1.86828e-06		131.509	90	-5.40037e-07	-6.94362e-07		131.509	90	6.80085e-07	-3.53048e-07
133.008	80	-0.000157407	-1.0811e-05		133.008	80	-3.64603e-05	-1.94278e-06							133.008	80	-6.55491e-06	-8.20994e-07		133.008	80	-6.4384e-06	8.16851e-07		133.008	80	9.81523e-08	2.12785e-06		133.008	80	-5.41778e-07	7.03827e-08
134.507	70	-0.000153517	-9.93298e-06		134.507	70	-3.96378e-05	-8.85038e-07							134.507	70	-8.3115e-06	-7.70586e-07		134.507	70	-4.97168e-06	-9.41894e-07		134.507	70	6.49048e-07	8.43792e-07		134.507	70	-5.30456e-07	3.47935e-07
136.006	60	-0.00015627	-1.14186e-05		136.006	60	-3.56201e-05	-6.21874e-06							136.006	60	-4.58098e-06	-5.45876e-07		136.006	60	-3.95528e-06	-1.84598e-06		136.006	60	-1.54886e-07	-8.32111e-07		136.006	60	-7.10894e-07	-8.65253e-09
137.505	50	-0.000162367	-1.85497e-05		137.505	50	-4.00533e-05	-3.14857e-06							137.505	50	-6.97876e-06	-2.87582e-06		137.505	50	-4.4307e-06	1.34809e-08		137.505	50	-2.45799e-06	1.02387e-06		137.505	50	5.06423e-07	1.81203e-07
139.004	40	-0.000163441	-2.31067e-05		139.004	40	-3.98524e-05	-1.90619e-06							139.004	40	-7.03747e-06	1.08249e-06		139.004	40	-5.88119e-06	-3.00384e-06		139.004	40	-1.66349e-06	1.63346e-07		139.004	40	-1.20991e-06	4.55687e-08
140.503	30	-0.000157998	-1.52618e-05		140.503	30	-4.14727e-05	-1.5193e-06							140.503	30	-1.1364e-05	4.71358e-07		140.503	30	-5.16484e-06	-1.22825e-06		140.503	30	-3.13249e-07	1.1786e-06		140.503	30	-1.91956e-06	7.96216e-07
142.002	20	-0.000162362	-1.27898e-05		142.002	20	-4.31693e-05	-1.18881e-06							142.002	20	-9.81878e-06	-1.32155e-06		142.002	20	-6.98446e-06	-1.13307e-06		142.002	20	-2.39713e-06	3.27674e-08		142.002	20	-7.76202e-07	4.33754e-07
143.501	10	-0.000164134	-1.54144e-05		143.501	10	-4.51343e-05	-2.17981e-06							143.501	10	-1.13769e-05	-7.58707e-07		143.501	10	-6.25395e-06	-1.37031e-06		143.501	10	-3.09488e-06	-1.14801e-06		143.501	10	-1.82576e-06	-2.79042e-07
145	0	-0.000176638	-1.26709e-05		145	0	-4.91648e-05	-1.17319e-07							145	0	-1.0422e-05	-1.55434e-06		145	0	-9.00661e-06	-1.54776e-07		145	0	-2.90716e-06	2.64641e-07		145	0	-1.49904e-06	-6.00911e-07
146.499	-10	-0.000183141	-1.8843e-05		146.499	-10	-5.14228e-05	-9.4369e-06							146.499	-10	-1.4878e-05	-1.08202e-06		146.499	-10	-7.74393e-06	-8.90914e-07		146.499	-10	-3.83015e-06	1.6915e-06		146.499	-10	-1.33188e-06	-8.4148e-07
147.998	-20	-0.000193015	-1.9779e-05		147.998	-20	-6.50603e-05	-9.7354e-06							147.998	-20	-1.7294e-05	-4.29528e-06		147.998	-20	-1.40821e-05	-2.01095e-06		147.998	-20	-6.35942e-06	-6.40517e-07		147.998	-20	-3.50828e-06	-1.4186e-07
149.497	-30	-0.000195503	-1.61889e-05		149.497	-30	-6.13209e-05	-6.32882e-06							149.497	-30	-1.63318e-05	2.06786e-07		149.497	-30	-1.62434e-05	-1.21001e-06		149.497	-30	-7.36199e-06	-1.62253e-07		149.497	-30	-1.64658e-06	1.56226e-07
150.996	-40	-0.000203816	-2.53629e-05		150.996	-40	-6.98785e-05	-7.81909e-06							150.996	-40	-1.84271e-05	-3.46976e-06		150.996	-40	-1.25238e-05	-1.86025e-06		150.996	-40	-6.58207e-06	2.9268e-07		150.996	-40	-4.79983e-06	-1.5488e-07
152.495	-50	-0.00020476	-2.19476e-05		152.495	-50	-7.14494e-05	-6.09999e-06							152.495	-50	-2.01257e-05	-4.04924e-06		152.495	-50	-1.58393e-05	-2.48236e-06		152.495	-50	-4.31113e-06	-1.24482e-06		152.495	-50	-4.45645e-06	-1.27269e-06
153.994	-60	-0.000207179	-2.77916e-05		153.994	-60	-7.07724e-05	-6.08725e-06							153.994	-60	-1.92482e-05	-1.70379e-06		153.994	-60	-1.57864e-05	-1.05303e-06		153.994	-60	-6.96852e-06	-3.6139e-07		153.994	-60	-1.68048e-06	-1.05902e-06
155.493	-70	-0.000201679	-1.91877e-05		155.493	-70	-7.14847e-05	-9.45108e-06							155.493	-70	-2.24841e-05	-1.07736e-06		155.493	-70	-1.61345e-05	3.55166e-07		155.493	-70	-9.13288e-06	-5.8753e-07		155.493	-70	-2.87142e-06	4.2524e-07
156.992	-80	-0.000204836	-1.93172e-05		156.992	-80	-6.6434e-05	-1.72879e-05							156.992	-80	-1.74317e-05	-1.45894e-06		156.992	-80	-1.54293e-05	-2.0906e-06		156.992	-80	-6.90446e-06	-2.89783e-06		156.992	-80	-2.88362e-06	-1.61734e-06
158.491	-90	-0.000211227	-1.83982e-05		158.491	-90	-6.98679e-05	-8.3422e-06							158.491	-90	-1.89776e-05	1.16509e-06		158.491	-90	-1.68703e-05	-3.13493e-09		158.491	-90	-8.85402e-06	8.2111e-08		158.491	-90	-3.42964e-06	-7.63667e-07
159.99	-100	-0.000206358	-1.62767e-05		159.99	-100	-7.19486e-05	-5.21812e-06							159.99	-100	-1.93557e-05	-1.68444e-06		159.99	-100	-1.88764e-05	-5.51995e-06		159.99	-100	-6.41443e-06	-8.81368e-07		159.99	-100	-2.88787e-06	-3.91503e-07
174.979	-200	-0.000211683	-2.07415e-05		174.979	-200	-6.69168e-05	-8.48883e-06							174.979	-200	-1.95837e-05	-2.55542e-06		174.979	-200	-1.39002e-05	-3.01946e-06		174.979	-200	-7.05656e-06	-2.9199e-06		174.979	-200	-3.74081e-06	4.98729e-07
189.969	-300	-0.000204622	-1.79071e-05		189.969	-300	-6.94948e-05	-6.78507e-06							189.969	-300	-1.85224e-05	-6.76355e-07		189.969	-300	-1.33618e-05	-1.95547e-06		189.969	-300	-6.7629e-06	-1.28068e-06		189.969	-300	-2.76371e-06	-5.8784e-07
204.958	-400	-0.000200548	-1.60586e-05		204.958	-400	-7.04304e-05	-4.94635e-06							204.958	-400	-2.23257e-05	-1.07659e-06		204.958	-400	-1.40982e-05	-1.62951e-06		204.958	-400	-6.42247e-06	1.1813e-06		204.958	-400	-3.85312e-06	-6.66034e-07
219.948	-500	-0.000201779	-2.4981e-05		219.948	-500	-6.52702e-05	-7.10176e-06							219.948	-500	-1.96872e-05	-4.0663e-06		219.948	-500	-1.44791e-05	-1.33404e-06		219.948	-500	-6.60819e-06	-1.21835e-06		219.948	-500	-2.648e-06	-1.03005e-06
234.938	-600	-0.000204416	-1.83316e-05		234.938	-600	-6.93831e-05	-1.00587e-05							234.938	-600	-1.96862e-05	-2.67417e-06		234.938	-600	-1.42642e-05	-2.73373e-06		234.938	-600	-6.18713e-06	-1.34623e-06		234.938	-600	-3.21735e-06	5.17704e-07
249.927	-700	-0.000191713	-1.22908e-05		249.927	-700	-6.88702e-05	-4.33229e-06							249.927	-700	-1.87227e-05	-1.2621e-06		249.927	-700	-1.41396e-05	7.90815e-07		249.927	-700	-7.59264e-06	-1.68518e-06		249.927	-700	-3.1918e-06	-1.23758e-07
264.917	-800	-0.000191198	-1.7078e-05		264.917	-800	-6.5912e-05	-3.70788e-06							264.917	-800	-2.03912e-05	-1.56079e-06		264.917	-800	-1.36479e-05	-1.65486e-06		264.917	-800	-6.22105e-06	-3.00079e-07		264.917	-800	-8.81341e-07	-6.35556e-07
279.907	-900	-0.000199788	-1.74012e-05		279.907	-900	-7.21975e-05	-6.83487e-06							279.907	-900	-2.07589e-05	-2.45819e-06		279.907	-900	-1.30262e-05	-5.38618e-07		279.907	-900	-7.12467e-06	4.57309e-07		279.907	-900	-4.19047e-06	3.49082e-07
294.896	-1000	-0.000188691	-1.39696e-05		294.896	-1000	-6.82698e-05	-8.27036e-06							294.896	-1000	-1.85825e-05	-4.158e-06		294.896	-1000	-1.31173e-05	-2.31158e-06		294.896	-1000	-6.13955e-06	-1.82561e-06		294.896	-1000	-1.48666e-06	4.68419e-08
309.886	-1100	-0.000192139	-1.44094e-05		309.886	-1100	-6.54461e-05	-5.8217e-06							309.886	-1100	-1.8813e-05	3.54907e-07		309.886	-1100	-1.35037e-05	-2.86127e-06		309.886	-1100	-7.23386e-06	6.60728e-07		309.886	-1100	-3.11999e-06	-4.32412e-07
324.875	-1200	-0.000188672	-1.58627e-05		324.875	-1200	-6.13908e-05	-5.70441e-06							324.875	-1200	-1.69498e-05	3.64693e-07		324.875	-1200	-1.4488e-05	-3.30093e-06		324.875	-1200	-5.7398e-06	-1.0595e-06		324.875	-1200	-2.59566e-06	-2.6646e-08
339.865	-1300	-0.000195533	-2.25815e-05		339.865	-1300	-6.60503e-05	-2.38072e-06							339.865	-1300	-1.95669e-05	-2.03679e-06		339.865	-1300	-1.57195e-05	-1.76891e-06		339.865	-1300	-6.79097e-06	-9.31161e-07		339.865	-1300	-3.43026e-06	-7.60311e-07
354.855	-1400	-0.000198654	-1.78508e-05		354.855	-1400	-6.09277e-05	-6.62975e-06							354.855	-1400	-2.15626e-05	-8.08145e-07		354.855	-1400	-1.59734e-05	-2.27246e-06		354.855	-1400	-6.7112e-06	-1.89657e-06		354.855	-1400	-3.08553e-06	1.12535e-07
369.844	-1500	-0.000190552	-1.81845e-05		369.844	-1500	-6.33755e-05	-3.45271e-06							369.844	-1500	-1.93396e-05	-2.30115e-06		369.844	-1500	-1.22221e-05	-4.08441e-07		369.844	-1500	-6.3204e-06	-8.31242e-07		369.844	-1500	-2.60504e-06	4.80957e-07
384.834	-1600	-0.000185037	-1.69206e-05		384.834	-1600	-6.40977e-05	-7.79894e-06							384.834	-1600	-1.69637e-05	-3.55971e-06		384.834	-1600	-1.34311e-05	-4.0375e-06		384.834	-1600	-7.37956e-06	-1.45755e-07		384.834	-1600	-3.12775e-06	-7.44866e-07
399.824	-1700	-0.000190238	-1.23269e-05		399.824	-1700	-6.48341e-05	-2.47575e-06							399.824	-1700	-1.90948e-05	-3.12158e-06		399.824	-1700	-1.33114e-05	-2.62048e-06		399.824	-1700	-5.93941e-06	-2.4846e-06		399.824	-1700	-2.55327e-06	-1.18556e-06
414.813	-1800	-0.000179527	-1.48659e-05		414.813	-1800	-6.15986e-05	-2.51134e-06							414.813	-1800	-1.70446e-05	9.53343e-07		414.813	-1800	-1.3631e-05	-2.68021e-06		414.813	-1800	-4.57757e-06	-7.87781e-07		414.813	-1800	-2.24827e-06	-1.35824e-06
429.803	-1900	-0.000180938	-9.60621e-06		429.803	-1900	-5.96736e-05	-3.49116e-06							429.803	-1900	-1.77734e-05	-3.69673e-06		429.803	-1900	-1.4885e-05	-1.00708e-06		429.803	-1900	-6.19716e-06	1.29714e-06		429.803	-1900	-2.62196e-06	4.64295e-07
444.792	-2000	-0.000177131	-1.83136e-05		444.792	-2000	-5.64041e-05	-8.0715e-06							444.792	-2000	-1.59325e-05	-2.12232e-06		444.792	-2000	-1.21737e-05	-6.55437e-07		444.792	-2000	-6.6209e-06	3.62792e-07		444.792	-2000	-3.56653e-06	-5.01336e-07
459.782	-2100	-0.000177182	-1.61911e-05		459.782	-2100	-5.96662e-05	-2.53507e-07							459.782	-2100	-1.70812e-05	-4.87049e-06		459.782	-2100	-1.64382e-05	-1.51017e-06		459.782	-2100	-6.00314e-06	-7.31341e-07		459.782	-2100	-2.34251e-06	-7.01294e-07
474.772	-2200	-0.000177844	-1.4565e-05		474.772	-2200	-6.28357e-05	-3.87075e-06							474.772	-2200	-1.9147e-05	-2.37549e-06		474.772	-2200	-1.13774e-05	4.28073e-07		474.772	-2200	-4.87204e-06	-1.63697e-06		474.772	-2200	-3.58027e-06	-9.01797e-08
489.761	-2300	-0.00017645	-1.48225e-05		489.761	-2300	-5.91766e-05	-4.45177e-06							489.761	-2300	-1.54126e-05	-2.29625e-06		489.761	-2300	-1.10973e-05	1.01029e-06		489.761	-2300	-5.66675e-06	-1.87474e-06		489.761	-2300	-1.80084e-06	-3.06692e-07
504.751	-2400	-0.000179587	-1.20056e-05		504.751	-2400	-6.1367e-05	-9.83116e-06							504.751	-2400	-1.95736e-05	-2.16164e-06		504.751	-2400	-1.31305e-05	-2.14879e-06		504.751	-2400	-5.36122e-06	-6.88132e-07		504.751	-2400	-3.9635e-06	-1.71803e-07
519.741	-2500	-0.000180553	-1.77706e-05		519.741	-2500	-6.50637e-05	-7.71159e-06							519.741	-2500	-1.68571e-05	-1.55512e-06		519.741	-2500	-1.35045e-05	-9.73396e-07		519.741	-2500	-5.55285e-06	-1.58896e-06		519.741	-2500	-2.91692e-06	-3.36144e-07
534.73	-2600	-0.00017728	-1.28614e-05		534.73	-2600	-6.24942e-05	-6.76188e-06							534.73	-2600	-1.69589e-05	-2.47933e-06		534.73	-2600	-1.38999e-05	-2.34053e-06		534.73	-2600	-5.93503e-06	-1.32783e-06		534.73	-2600	-2.65885e-06	3.82253e-07
549.72	-2700	-0.000183126	-1.45588e-05		549.72	-2700	-5.65124e-05	-5.73912e-06							549.72	-2700	-1.60914e-05	3.31072e-07		549.72	-2700	-1.37117e-05	-9.04978e-07		549.72	-2700	-6.90173e-06	-1.09743e-06		549.72	-2700	-2.63102e-06	-8.41746e-08
564.709	-2800	-0.000177613	-1.18057e-05		564.709	-2800	-5.82257e-05	-4.67852e-06							564.709	-2800	-1.84239e-05	-3.5959e-06		564.709	-2800	-1.19353e-05	-2.84457e-06		564.709	-2800	-4.62435e-06	2.17569e-08		564.709	-2800	-2.7752e-06	-1.87164e-06
579.699	-2900	-0.000179337	-1.37752e-05		579.699	-2900	-6.07482e-05	-4.90438e-06							579.699	-2900	-1.67199e-05	-2.34051e-06		579.699	-2900	-1.05155e-05	-6.38219e-08		579.699	-2900	-2.84388e-06	-6.54142e-08		579.699	-2900	-3.15307e-06	1.66399e-07
594.689	-3000	-0.000171124	-1.09788e-05		594.689	-3000	-5.64742e-05	-4.66415e-06							594.689	-3000	-1.70943e-05	1.06259e-06		594.689	-3000	-1.3293e-05	-3.73924e-06		594.689	-3000	-7.96339e-06	-1.39031e-06		594.689	-3000	-2.60314e-06	7.26628e-07
609.678	-3100	-0.000176554	-1.44563e-05		609.678	-3100	-5.57796e-05	-3.10996e-06							609.678	-3100	-1.88513e-05	-1.15602e-06		609.678	-3100	-1.27001e-05	-3.37074e-06		609.678	-3100	-7.49225e-06	-1.3699e-06		609.678	-3100	-2.16694e-06	-6.15979e-07
624.668	-3200	-0.000172737	-1.57017e-05		624.668	-3200	-5.64766e-05	-5.739e-06							624.668	-3200	-1.5606e-05	-3.4989e-06		624.668	-3200	-1.28001e-05	-7.41311e-08		624.668	-3200	-5.40451e-06	-1.63947e-06		624.668	-3200	-1.88082e-06	-1.29904e-06
639.658	-3300	-0.000175925	-1.48586e-05		639.658	-3300	-5.66022e-05	-6.5163e-06							639.658	-3300	-1.68262e-05	-9.0159e-07		639.658	-3300	-1.06402e-05	-1.13965e-06		639.658	-3300	-4.81268e-06	-1.52653e-06		639.658	-3300	-3.09113e-06	-4.55127e-08
654.647	-3400	-0.000172814	-1.39432e-05		654.647	-3400	-5.81137e-05	-4.02961e-06							654.647	-3400	-1.7076e-05	-1.67816e-06		654.647	-3400	-1.28747e-05	-1.45538e-06		654.647	-3400	-5.03305e-06	-3.25075e-07		654.647	-3400	-1.5437e-06	-3.72386e-07
669.637	-3500	-0.000168021	-1.33273e-05		669.637	-3500	-5.49761e-05	-6.14184e-06							669.637	-3500	-1.49974e-05	-2.9025e-06		669.637	-3500	-1.01931e-05	-2.73461e-06		669.637	-3500	-5.13517e-06	-1.3682e-06		669.637	-3500	-2.45377e-07	-1.13016e-06
684.626	-3600	-0.000169071	-1.79434e-05		684.626	-3600	-5.70805e-05	-1.00967e-05							684.626	-3600	-1.78056e-05	-6.77958e-07		684.626	-3600	-1.14114e-05	1.21284e-06		684.626	-3600	-4.16851e-06	8.34562e-07		684.626	-3600	-3.33314e-06	-1.12661e-06
699.616	-3700	-0.000159204	-1.33526e-05		699.616	-3700	-5.31441e-05	-6.73311e-06							699.616	-3700	-1.4731e-05	-2.51016e-06		699.616	-3700	-1.17838e-05	-7.36581e-07		699.616	-3700	-3.46328e-06	9.74331e-08		699.616	-3700	-2.06738e-06	-5.95128e-07
714.606	-3800	-0.000170687	-1.80875e-05		714.606	-3800	-5.32003e-05	-4.34921e-06							714.606	-3800	-1.70837e-05	-7.39212e-07		714.606	-3800	-1.48549e-05	-1.41809e-06		714.606	-3800	-4.74889e-06	-3.13564e-07		714.606	-3800	-9.15719e-07	1.53599e-07
729.595	-3900	-0.000169012	-8.93572e-06		729.595	-3900	-5.4728e-05	-7.26668e-06							729.595	-3900	-1.43147e-05	-1.68565e-06		729.595	-3900	-1.34297e-05	-3.84245e-07		729.595	-3900	-3.83561e-06	-1.69048e-06		729.595	-3900	-2.66658e-06	1.00872e-06
744.585	-4000	-0.000165241	-9.87542e-06		744.585	-4000	-5.71946e-05	-1.37039e-06							744.585	-4000	-1.73216e-05	-1.21037e-06		744.585	-4000	-1.08321e-05	-1.20222e-06		744.585	-4000	-6.44464e-06	-1.29823e-06		744.585	-4000	-2.43275e-06	-1.48114e-08
-4.89623	1000	-0.000148548	-1.63532e-05		-4.89623	1000	-3.67073e-05	-5.62385e-06							-4.89623	1000	-6.58118e-06	5.58437e-07		-4.89623	1000	-3.97585e-06	-8.32824e-07		-4.89623	1000	-1.23249e-06	3.49926e-11		-4.89623	1000	3.02143e-07	-7.18869e-07
10.0934	900	-0.000147947	-1.01044e-05		10.0934	900	-3.30623e-05	-2.6069e-06							10.0934	900	-5.02965e-06	-8.40734e-07		10.0934	900	-1.7831e-06	-1.64907e-06		10.0934	900	-1.82968e-06	-2.08123e-07		10.0934	900	4.47398e-08	1.27191e-06
25.083	800	-0.000152703	-1.55915e-05		25.083	800	-3.5796e-05	-4.44975e-06							25.083	800	-5.22376e-06	-9.33061e-07		25.083	800	-5.01867e-06	9.70905e-07		25.083	800	-1.27161e-06	-3.82313e-07		25.083	800	2.83867e-07	-1.03257e-06
40.0726	700	-0.000157282	-7.08815e-06		40.0726	700	-3.6266e-05	-1.70267e-06							40.0726	700	-8.64549e-06	-7.26444e-07		40.0726	700	-4.72981e-06	-5.31098e-07		40.0726	700	-2.16722e-06	-3.9089e-07		40.0726	700	-3.93189e-07	1.1584e-06
55.0623	600	-0.000150975	-1.16248e-05		55.0623	600	-3.29305e-05	-3.16376e-07							55.0623	600	-7.64834e-06	1.77787e-06		55.0623	600	-6.02018e-06	-1.92214e-07		55.0623	600	-1.20256e-06	3.02779e-06		55.0623	600	9.85502e-08	1.34101e-06
70.0519	500	-0.000153532	-1.18178e-05		70.0519	500	-3.52939e-05	-2.84109e-06							70.0519	500	-5.9122e-06	2.02746e-06		70.0519	500	-3.73797e-06	6.289e-07		70.0519	500	8.41588e-07	1.1413e-06		70.0519	500	-1.12676e-06	-1.5783e-06
85.0415	400	-0.000151453	-9.12212e-06		85.0415	400	-3.79801e-05	-1.03654e-06							85.0415	400	-7.92043e-06	1.61346e-06		85.0415	400	-4.99944e-06	-6.80138e-07		85.0415	400	1.55747e-07	-1.12739e-06		85.0415	400	-5.54068e-07	-7.00983e-07
100.031	300	-0.000153169	-1.01344e-05		100.031	300	-3.86748e-05	-2.76992e-06							100.031	300	-7.70692e-06	5.24989e-07		100.031	300	-6.15818e-06	-1.00798e-06		100.031	300	-1.24571e-06	-3.47572e-07		100.031	300	-4.25119e-07	-3.5728e-07
115.021	200	-0.000147633	-7.16916e-06		115.021	200	-3.32046e-05	-3.30075e-06							115.021	200	-7.09559e-06	-1.51199e-06		115.021	200	-4.14032e-06	1.00042e-06		115.021	200	9.35391e-07	-4.62907e-07		115.021	200	-5.92691e-08	-8.34218e-08
130.01	100	-0.000153875	-1.59411e-05		130.01	100	-3.65269e-05	1.54815e-06							130.01	100	-8.52092e-06	1.46247e-07		130.01	100	-6.91094e-06	-2.54127e-06		130.01	100	-6.0204e-07	4.77461e-07		130.01	100	-4.59091e-07	-2.33791e-07
131.509	90	-0.000150708	-1.76073e-05		131.509	90	-3.87022e-05	-2.74365e-06							131.509	90	-7.50494e-06	-4.48782e-07		131.509	90	-2.49611e-06	1.33139e-06		131.509	90	-2.24453e-07	-9.97773e-07		131.509	90	-9.82044e-07	-6.79306e-08
133.008	80	-0.000151419	-1.34424e-05		133.008	80	-3.58947e-05	-4.45519e-06							133.008	80	-1.22553e-05	-3.5975e-07		133.008	80	-4.37274e-06	4.18256e-07		133.008	80	-1.69651e-06	9.24498e-07		133.008	80	7.44425e-07	7.26192e-07
134.507	70	-0.000153645	-1.11918e-05		134.507	70	-3.9458e-05	-4.89687e-06							134.507	70	-7.18256e-06	-9.19422e-07		134.507	70	-4.76204e-06	5.52414e-07		134.507	70	-3.41426e-07	-1.24801e-06		134.507	70	-1.65357e-06	-3.7005e-07
136.006	60	-0.000153942	-7.84575e-06		136.006	60	-3.60603e-05	-1.46123e-06							136.006	60	-9.67976e-06	3.54778e-07		136.006	60	-6.03924e-06	-5.3709e-07		136.006	60	-5.64171e-07	1.11751e-06		136.006	60	-2.11539e-06	7.11249e-07
137.505	50	-0.000156586	-1.2944e-05		137.505	50	-3.67132e-05	-3.21559e-06							137.505	50	-7.27659e-06	-2.21986e-06		137.505	50	-5.47754e-06	-2.02626e-07		137.505	50	-1.46077e-06	-1.11283e-07		137.505	50	-1.15613e-06	4.46443e-07
139.004	40	-0.000158524	-1.2701e-05		139.004	40	-4.25629e-05	-5.32611e-06							139.004	40	-9.54184e-06	1.98837e-06		139.004	40	-6.63124e-06	3.19434e-07		139.004	40	-2.06533e-06	4.68846e-07		139.004	40	-1.82809e-06	-2.28415e-07
140.503	30	-0.000157782	-1.77263e-05		140.503	30	-4.17858e-05	3.99664e-08							140.503	30	-8.37833e-06	-7.00496e-07		140.503	30	-4.28272e-06	-2.72097e-06		140.503	30	-2.43094e-06	-1.00577e-06		140.503	30	-8.55739e-07	3.45351e-07
142.002	20	-0.00016192	-1.40903e-05		142.002	20	-4.18436e-05	-6.33787e-06							142.002	20	-8.94655e-06	1.54285e-06		142.002	20	-7.56137e-06	9.51691e-07		142.002	20	-1.23499e-06	2.50005e-06		142.002	20	-4.19296e-07	7.10651e-08
143.501	10	-0.000170043	-1.62484e-05		143.501	10	-4.47556e-05	-5.70185e-06							143.501	10	-1.26805e-05	-4.93448e-07		143.501	10	-7.10376e-06	-8.02147e-07		143.501	10	-1.92509e-06	-1.54711e-06		143.501	10	-3.74816e-07	-1.47947e-06
145	0	-0.000169544	-1.20752e-05		145	0	-4.6503e-05	-5.4114e-06							145	0	-9.41056e-06	-1.53873e-06		145	0	-7.92447e-06	5.06564e-07		145	0	-3.61809e-06	1.02431e-06		145	0	-2.02505e-06	5.1108e-07
146.499	-10	-0.000182524	-1.52901e-05		146.499	-10	-5.4662e-05	-2.82603e-06							146.499	-10	-1.54634e-05	6.89868e-07		146.499	-10	-1.04857e-05	-1.67025e-06		146.499	-10	-4.34495e-06	-9.43377e-07		146.499	-10	-1.13502e-06	-5.93135e-07
147.998	-20	-0.000195088	-1.29471e-05		147.998	-20	-5.75906e-05	-5.32848e-06							147.998	-20	-1.95488e-05	-1.71738e-06		147.998	-20	-1.15165e-05	-4.60717e-07		147.998	-20	-5.34154e-06	1.09192e-06		147.998	-20	-2.93037e-06	-2.1006e-06
149.497	-30	-0.00020144	-1.50856e-05		149.497	-30	-6.49213e-05	-6.59901e-06							149.497	-30	-1.93627e-05	-1.52605e-06		149.497	-30	-1.5796e-05	-2.30258e-06		149.497	-30	-5.24257e-06	-8.58435e-07		149.497	-30	-3.00558e-06	1.65368e-07
150.996	-40	-0.00019808	-1.35112e-05		150.996	-40	-6.65807e-05	-7.27954e-06							150.996	-40	-1.70553e-05	-7.89768e-07		150.996	-40	-1.59967e-05	1.00099e-07		150.996	-40	-4.22156e-06	-1.568e-06		150.996	-40	-2.6752e-06	9.74099e-08
152.495	-50	-0.00020705	-1.83814e-05		152.495	-50	-6.78076e-05	-8.20906e-06							152.495	-50	-1.91704e-05	-1.42685e-06		152.495	-50	-1.45998e-05	-2.22529e-06		152.495	-50	-6.70754e-06	-1.34185e-07		152.495	-50	-3.1691e-06	-1.13927e-07
153.994	-60	-0.000206011	-1.95372e-05		153.994	-60	-6.98629e-05	-6.24894e-06							153.994	-60	-1.50665e-05	-3.11204e-06		153.994	-60	-1.78971e-05	-8.18885e-07		153.994	-60	-7.63662e-06	-2.02499e-06		153.994	-60	-4.96285e-06	-1.88675e-06
155.493	-70	-0.000207134	-1.33799e-05		155.493	-70	-6.93277e-05	-8.63562e-06							155.493	-70	-1.85868e-05	-2.96691e-06		155.493	-70	-1.70691e-05	-2.80685e-06		155.493	-70	-7.38331e-06	-1.34172e-06		155.493	-70	-1.20734e-06	-1.93249e-06
156.992	-80	-0.000211303	-2.00746e-05		156.992	-80	-6.92755e-05	-8.64209e-06							156.992	-80	-2.23696e-05	3.14491e-07		156.992	-80	-1.43301e-05	-1.71649e-06		156.992	-80	-7.13644e-06	1.12821e-08		156.992	-80	-2.85543e-06	-1.38677e-06
158.491	-90	-0.000202889	-1.9761e-05		158.491	-90	-6.8353e-05	-1.14156e-05							158.491	-90	-2.1959e-05	-6.22097e-07		158.491	-90	-1.44868e-05	-1.9748e-06		158.491	-90	-7.38681e-06	-7.99204e-08		158.491	-90	-3.64343e-06	4.24876e-07
159.99	-100	-0.000208857	-1.95805e-05		159.99	-100	-7.02081e-05	-1.17302e-05							159.99	-100	-1.88324e-05	-4.08685e-06		159.99	-100	-1.5009e-05	-2.23986e-06		159.99	-100	-6.94637e-06	-9.04653e-07		159.99	-100	-2.29438e-06	-2.14834e-08
174.979	-200	-0.000211952	-1.87099e-05		174.979	-200	-6.9143e-05	-3.86832e-06							174.979	-200	-2.27302e-05	-3.51768e-06		174.979	-200	-1.46175e-05	-2.75523e-06		174.979	-200	-6.70313e-06	-1.93465e-06		174.979	-200	-2.0736e-06	3.96994e-07
189.969	-300	-0.000203304	-2.15728e-05		189.969	-300	-6.92242e-05	-6.48226e-06							189.969	-300	-1.70071e-05	-1.78673e-06		189.969	-300	-1.63463e-05	-9.78699e-07		189.969	-300	-8.14917e-06	-1.14257e-06		189.969	-300	-3.04955e-06	-1.02185e-06
204.958	-400	-0.000194557	-2.06238e-05		204.958	-400	-6.62472e-05	-9.91768e-06							204.958	-400	-1.84394e-05	-1.74062e-06		204.958	-400	-1.61583e-05	-2.84145e-06		204.958	-400	-6.48751e-06	3.9566e-07		204.958	-400	-2.83973e-06	2.415e-07
219.948	-500	-0.000208096	-2.19611e-05		219.948	-500	-6.72409e-05	-7.18038e-06							219.948	-500	-1.96863e-05	-2.51465e-06		219.948	-500	-1.39898e-05	-4.60747e-06		219.948	-500	-5.66261e-06	3.84061e-07		219.948	-500	-2.72105e-06	-8.88247e-07
234.938	-600	-0.000201413	-2.32162e-05		234.938	-600	-6.71473e-05	-6.41978e-06							234.938	-600	-1.39038e-05	-5.98054e-07		234.938	-600	-1.67749e-05	-3.68102e-06		234.938	-600	-7.30233e-06	-2.91682e-07		234.938	-600	-3.84532e-06	-4.34268e-07
249.927	-700	-0.000206923	-2.07192e-05		249.927	-700	-6.37255e-05	-1.03319e-05							249.927	-700	-1.97258e-05	-3.83375e-07		249.927	-700	-1.47776e-05	-1.85168e-06		249.927	-700	-6.39889e-06	-4.60667e-07		249.927	-700	-1.44054e-06	-2.50915e-07
264.917	-800	-0.000197973	-1.78757e-05		264.917	-800	-7.08708e-05	-5.88402e-06							264.917	-800	-1.74015e-05	-3.31612e-06		264.917	-800	-1.56456e-05	-2.79773e-06		264.917	-800	-5.97363e-06	3.964e-07		264.917	-800	-3.27463e-06	-2.1428e-06
279.907	-900	-0.000192734	-1.99306e-05		279.907	-900	-6.52879e-05	-4.86342e-06							279.907	-900	-1.97146e-05	-3.46718e-06		279.907	-900	-1.32976e-05	-2.06359e-06		279.907	-900	-6.73589e-06	-1.04141e-06		279.907	-900	-3.23667e-06	-2.69312e-07
294.896	-1000	-0.000190244	-1.86146e-05		294.896	-1000	-6.63886e-05	-8.53191e-06							294.896	-1000	-1.4006e-05	-4.97287e-06		294.896	-1000	-1.53603e-05	-3.31598e-06		294.896	-1000	-6.20081e-06	5.16761e-07		294.896	-1000	-3.28362e-06	-2.2659e-07
309.886	-1100	-0.000194973	-1.89103e-05		309.886	-1100	-6.30477e-05	-9.70849e-06							309.886	-1100	-2.0354e-05	-1.93702e-06		309.886	-1100	-1.36179e-05	-1.31827e-06		309.886	-1100	-6.01718e-06	2.93474e-07		309.886	-1100	-2.17147e-06	-1.1254e-06
324.875	-1200	-0.000188352	-2.00411e-05		324.875	-1200	-6.47206e-05	-7.2618e-06							324.875	-1200	-1.66136e-05	-2.23842e-06		324.875	-1200	-1.64133e-05	-1.31601e-06		324.875	-1200	-7.06914e-06	-3.93512e-08		324.875	-1200	-3.05446e-06	-1.14095e-06
339.865	-1300	-0.000196879	-2.05626e-05		339.865	-1300	-6.24522e-05	-6.55471e-06							339.865	-1300	-1.58354e-05	1.12324e-06		339.865	-1300	-1.53188e-05	-6.42425e-08		339.865	-1300	-4.83712e-06	3.08115e-07		339.865	-1300	-3.86162e-06	-1.99049e-06
354.855	-1400	-0.000188076	-1.83609e-05		354.855	-1400	-6.68217e-05	-6.10241e-06							354.855	-1400	-1.85778e-05	-1.71595e-06		354.855	-1400	-1.37661e-05	-1.81088e-06		354.855	-1400	-7.58029e-06	-7.73939e-07		354.855	-1400	-2.82829e-06	7.51972e-07
369.844	-1500	-0.000196554	-2.06229e-05		369.844	-1500	-6.3328e-05	-8.31757e-06							369.844	-1500	-2.01511e-05	-3.07632e-06		369.844	-1500	-1.50775e-05	-3.1384e-06		369.844	-1500	-8.39011e-06	5.14412e-07		369.844	-1500	-3.22702e-06	4.3423e-08
384.834	-1600	-0.000188193	-1.14219e-05		384.834	-1600	-6.41887e-05	-4.77773e-06							384.834	-1600	-1.5643e-05	-3.58695e-07		384.834	-1600	-1.24702e-05	-3.76776e-06		384.834	-1600	-6.91767e-06	-2.37305e-07		384.834	-1600	-2.88201e-06	-8.09133e-07
399.824	-1700	-0.000198829	-1.84268e-05		399.824	-1700	-6.78352e-05	-6.48862e-06							399.824	-1700	-2.18535e-05	-2.03452e-06		399.824	-1700	-1.36162e-05	-2.36212e-06		399.824	-1700	-5.36955e-06	-1.57378e-06		399.824	-1700	-3.62726e-06	-8.06584e-07
414.813	-1800	-0.000181835	-1.55976e-05		414.813	-1800	-6.31244e-05	-1.02707e-05							414.813	-1800	-2.16403e-05	-3.00484e-07		414.813	-1800	-1.3352e-05	5.5072e-07		414.813	-1800	-6.12652e-06	-1.02306e-06		414.813	-1800	-1.92569e-06	5.0143e-08
429.803	-1900	-0.000183504	-1.17952e-05		429.803	-1900	-5.77887e-05	-2.40487e-06							429.803	-1900	-1.68637e-05	6.27021e-07		429.803	-1900	-1.48815e-05	-3.12362e-06		429.803	-1900	-6.36265e-06	-2.10638e-06		429.803	-1900	-1.62517e-06	-1.22335e-07
444.792	-2000	-0.000184531	-2.03715e-05		444.792	-2000	-5.93627e-05	-1.46137e-06							444.792	-2000	-1.88588e-05	-4.13492e-06		444.792	-2000	-1.23668e-05	-1.81404e-06		444.792	-2000	-4.43172e-06	-5.60671e-08		444.792	-2000	-2.41303e-06	3.00771e-07
459.782	-2100	-0.000182969	-1.4124e-05		459.782	-2100	-6.23356e-05	-5.40417e-06							459.782	-2100	-1.60729e-05	7.87484e-07		459.782	-2100	-1.54699e-05	-2.7033e-06		459.782	-2100	-5.14056e-06	-1.25781e-06		459.782	-2100	-2.53203e-06	-9.69124e-07
474.772	-2200	-0.000176403	-1.47519e-05		474.772	-2200	-5.69769e-05	-5.05216e-06							474.772	-2200	-1.6808e-05	-2.28953e-06		474.772	-2200	-1.15163e-05	-2.96306e-06		474.772	-2200	-6.6114e-06	-9.45083e-07		474.772	-2200	-2.75289e-06	-1.67776e-07
489.761	-2300	-0.000178209	-1.57446e-05		489.761	-2300	-5.75839e-05	-5.85956e-06							489.761	-2300	-1.7739e-05	1.07263e-07		489.761	-2300	-1.30477e-05	1.01654e-06		489.761	-2300	-5.73054e-06	-1.67954e-06		489.761	-2300	-2.38109e-06	-8.89487e-07
504.751	-2400	-0.00017677	-1.26379e-05		504.751	-2400	-5.69394e-05	4.30972e-07							504.751	-2400	-1.87646e-05	-5.05407e-06		504.751	-2400	-1.50536e-05	-1.37847e-06		504.751	-2400	-5.5885e-06	-1.22485e-06		504.751	-2400	-3.05013e-06	5.88059e-07
519.741	-2500	-0.000183324	-1.38352e-05		519.741	-2500	-6.41215e-05	-6.5485e-06							519.741	-2500	-1.68719e-05	-1.38991e-06		519.741	-2500	-1.47071e-05	-1.84288e-06		519.741	-2500	-6.21579e-06	-1.62222e-06		519.741	-2500	-3.25064e-06	-9.232e-07
534.73	-2600	-0.000180531	-1.50715e-05		534.73	-2600	-5.85868e-05	-4.21577e-06							534.73	-2600	-1.98571e-05	-1.61163e-06		534.73	-2600	-1.33968e-05	-2.73203e-07		534.73	-2600	-6.94665e-06	3.19733e-07		534.73	-2600	-2.65014e-06	-1.03748e-06
549.72	-2700	-0.000181704	-1.47854e-05		549.72	-2700	-5.72274e-05	-7.41676e-06							549.72	-2700	-1.90529e-05	-4.89271e-07		549.72	-2700	-1.21383e-05	-7.63899e-07		549.72	-2700	-4.75789e-06	9.60101e-07		549.72	-2700	-3.22717e-06	1.1744e-06
564.709	-2800	-0.000184656	-1.56652e-05		564.709	-2800	-5.95332e-05	-4.79029e-06							564.709	-2800	-1.94065e-05	8.14956e-07		564.709	-2800	-1.46991e-05	-2.37731e-06		564.709	-2800	-5.26202e-06	-6.7819e-07		564.709	-2800	-2.73835e-06	-5.32543e-07
579.699	-2900	-0.000178003	-1.78528e-05		579.699	-2900	-5.66092e-05	-7.44115e-06							579.699	-2900	-1.52274e-05	-3.10161e-06		579.699	-2900	-1.29354e-05	-1.59499e-06		579.699	-2900	-7.50512e-06	-6.80593e-07		579.699	-2900	-2.4617e-06	6.79911e-07
594.689	-3000	-0.000169872	-1.15949e-05		594.689	-3000	-6.18671e-05	-3.65796e-06							594.689	-3000	-1.64086e-05	7.43048e-07		594.689	-3000	-1.39462e-05	3.78599e-07		594.689	-3000	-5.39912e-06	-1.08063e-06		594.689	-3000	-2.69276e-06	2.89386e-08
609.678	-3100	-0.000175409	-5.39479e-06		609.678	-3100	-5.44021e-05	-5.12709e-06							609.678	-3100	-1.64348e-05	-2.0932e-06		609.678	-3100	-1.05465e-05	-2.62206e-06		609.678	-3100	-7.1578e-06	-1.52668e-06		609.678	-3100	-3.64391e-06	1.08474e-07
624.668	-3200	-0.000175354	-7.75135e-06		624.668	-3200	-5.62637e-05	-2.40285e-06							624.668	-3200	-1.52659e-05	-3.76404e-06		624.668	-3200	-1.04114e-05	-2.21011e-06		624.668	-3200	-5.66079e-06	-1.07631e-06		624.668	-3200	-2.67287e-06	4.692e-07
639.658	-3300	-0.000174939	-1.95459e-05		639.658	-3300	-5.25201e-05	-1.04386e-06							639.658	-3300	-1.64098e-05	-7.55061e-07		639.658	-3300	-1.16072e-05	-4.1201e-06		639.658	-3300	-5.60856e-06	-1.16881e-06		639.658	-3300	-1.4855e-06	-1.79256e-07
654.647	-3400	-0.000174557	-1.52434e-05		654.647	-3400	-5.53905e-05	-7.22191e-06							654.647	-3400	-1.58795e-05	-1.83987e-06		654.647	-3400	-1.22869e-05	1.30193e-07		654.647	-3400	-4.72438e-06	-1.09407e-06		654.647	-3400	-1.16771e-06	-8.23695e-07
669.637	-3500	-0.000177018	-1.04003e-05		669.637	-3500	-5.43097e-05	-8.14218e-06							669.637	-3500	-1.57057e-05	-2.2006e-06		669.637	-3500	-1.34808e-05	-8.52974e-08		669.637	-3500	-6.32809e-06	1.08612e-06		669.637	-3500	-3.4323e-06	-2.84668e-07
684.626	-3600	-0.000170897	-1.51408e-05		684.626	-3600	-5.41886e-05	-5.14934e-06							684.626	-3600	-1.74263e-05	-3.34834e-06		684.626	-3600	-1.24284e-05	-2.27896e-06		684.626	-3600	-5.6797e-06	-9.7792e-07		684.626	-3600	-2.60621e-06	-1.56276e-06
699.616	-3700	-0.00016156	-1.45049e-05		699.616	-3700	-5.62433e-05	-3.4601e-06							699.616	-3700	-1.65669e-05	-2.02889e-06		699.616	-3700	-1.19037e-05	-1.02782e-06		699.616	-3700	-4.19917e-06	-5.86422e-07		699.616	-3700	-2.34343e-06	9.3428e-07
714.606	-3800	-0.000156493	-1.26021e-05		714.606	-3800	-5.45608e-05	-8.05588e-06							714.606	-3800	-1.84326e-05	-2.55419e-06		714.606	-3800	-1.26437e-05	6.25277e-07		714.606	-3800	-4.73528e-06	-8.91996e-07		714.606	-3800	-2.26786e-06	-1.79549e-06
729.595	-3900	-0.000161055	-1.60113e-05		729.595	-3900	-5.6177e-05	-3.2633e-06							729.595	-3900	-1.57717e-05	-3.72184e-06		729.595	-3900	-1.0215e-05	-1.42744e-06		729.595	-3900	-5.29925e-06	1.62415e-06		729.595	-3900	-2.11012e-06	-2.39333e-07
744.585	-4000	-0.000165346	-9.26174e-06		744.585	-4000	-5.42961e-05	-5.01856e-06							744.585	-4000	-1.5118e-05	-3.29579e-06		744.585	-4000	-1.23249e-05	1.42661e-06		744.585	-4000	-3.79267e-06	-1.59212e-06		744.585	-4000	-3.07065e-06	-9.5576e-07
744.585	-4000	-0.000165746	-1.44676e-05		744.585	-4000	-5.59724e-05	-3.37943e-06							744.585	-4000	-1.6366e-05	-7.17653e-07		744.585	-4000	-1.01458e-05	-1.09922e-06		744.585	-4000	-4.61879e-06	-1.76215e-07		744.585	-4000	-2.39997e-06	-1.08154e-07
729.595	-3900	-0.000169775	-1.71834e-05		729.595	-3900	-5.23788e-05	-2.01042e-06							729.595	-3900	-1.59788e-05	-3.40533e-06		729.595	-3900	-1.27677e-05	-8.14053e-07		729.595	-3900	-5.77674e-06	-5.86298e-07		729.595	-3900	-3.25749e-06	-4.40116e-07
714.606	-3800	-0.000167662	-1.53244e-05		714.606	-3800	-5.53227e-05	-3.60039e-06							714.606	-3800	-1.76948e-05	-1.49636e-06		714.606	-3800	-1.16391e-05	-2.15439e-06		714.606	-3800	-4.44826e-06	-4.93021e-07		714.606	-3800	-2.33338e-06	-2.46845e-07
699.616	-3700	-0.000160879	-9.1431e-06		699.616	-3700	-5.51218e-05	-5.39442e-06							699.616	-3700	-1.64795e-05	-2.937e-06		699.616	-3700	-1.13241e-05	-2.00099e-06		699.616	-3700	-4.48758e-06	-4.11379e-07		699.616	-3700	-2.0164e-06	-8.14924e-07
684.626	-3600	-0.000171315	-1.92468e-05		684.626	-3600	-5.43093e-05	-3.97041e-06							684.626	-3600	-1.71834e-05	-1.79018e-06		684.626	-3600	-1.32726e-05	-2.72227e-06		684.626	-3600	-5.69386e-06	-3.29258e-07		684.626	-3600	-2.48947e-06	1.62281e-06
669.637	-3500	-0.000169979	-1.22921e-05		669.637	-3500	-5.65073e-05	-6.45191e-06							669.637	-3500	-1.41787e-05	8.14212e-07		669.637	-3500	-1.25767e-05	-5.17492e-07		669.637	-3500	-5.75191e-06	-7.2759e-07		669.637	-3500	-2.73825e-06	1.07258e-06
654.647	-3400	-0.00017661	-8.79778e-06		654.647	-3400	-6.19877e-05	-2.70972e-06							654.647	-3400	-1.43947e-05	-3.07232e-06		654.647	-3400	-1.38588e-05	-2.45762e-06		654.647	-3400	-5.82668e-06	-7.43201e-07		654.647	-3400	-1.36464e-06	-1.03275e-06
639.658	-3300	-0.000171166	-1.58786e-05		639.658	-3300	-5.60385e-05	-6.35395e-06							639.658	-3300	-1.9453e-05	-5.01909e-06		639.658	-3300	-1.41563e-05	-1.57101e-06		639.658	-3300	-7.21686e-06	-7.70687e-08		639.658	-3300	-2.57794e-06	-6.19839e-07
624.668	-3200	-0.000175502	-1.49178e-05		624.668	-3200	-5.99452e-05	1.49199e-06							624.668	-3200	-1.75893e-05	-4.13598e-06		624.668	-3200	-1.41627e-05	-2.79477e-06		624.668	-3200	-5.73963e-06	-7.64828e-07		624.668	-3200	-2.46539e-06	-3.12434e-07
609.678	-3100	-0.000170474	-1.337e-05		609.678	-3100	-5.88049e-05	-7.7094e-06							609.678	-3100	-1.48394e-05	-2.74046e-07		609.678	-3100	-1.13332e-05	9.5966e-07		609.678	-3100	-3.33263e-06	1.27865e-06		609.678	-3100	-2.68571e-06	1.07332e-07
594.689	-3000	-0.000180167	-1.86859e-05		594.689	-3000	-5.72796e-05	-3.5262e-06							594.689	-3000	-1.78173e-05	-3.22788e-06		594.689	-3000	-1.259e-05	-5.1561e-07		594.689	-3000	-4.82744e-06	-1.90922e-06		594.689	-3000	-2.21408e-06	-1.12894e-06
579.699	-2900	-0.000179907	-1.35838e-05		579.699	-2900	-6.09658e-05	-3.65764e-06							579.699	-2900	-1.63884e-05	1.29153e-06		579.699	-2900	-1.40923e-05	-7.73507e-07		579.699	-2900	-6.21193e-06	-1.94393e-06		579.699	-2900	-2.31951e-06	3.53408e-08
564.709	-2800	-0.000183028	-7.85626e-06		564.709	-2800	-5.93199e-05	-5.3785e-06							564.709	-2800	-1.76391e-05	-7.3658e-07		564.709	-2800	-1.1977e-05	1.43253e-06		564.709	-2800	-5.97497e-06	-6.47594e-07		564.709	-2800	-2.11613e-06	6.43964e-08
549.72	-2700	-0.000184076	-1.66865e-05		549.72	-2700	-6.08808e-05	-6.85424e-06							549.72	-2700	-2.1429e-05	-2.91363e-06		549.72	-2700	-1.3735e-05	-1.09362e-06		549.72	-2700	-5.82027e-06	7.02176e-07		549.72	-2700	-2.6476e-06	-1.46825e-08
534.73	-2600	-0.000183926	-1.58126e-05		534.73	-2600	-5.81152e-05	-3.45531e-06							534.73	-2600	-1.65114e-05	2.77635e-06		534.73	-2600	-1.1148e-05	-6.59594e-07		534.73	-2600	-6.82488e-06	1.69976e-07		534.73	-2600	-3.17558e-06	-2.99173e-08
519.741	-2500	-0.000183838	-1.75294e-05		519.741	-2500	-6.24048e-05	-7.0539e-06							519.741	-2500	-2.13285e-05	3.08823e-07		519.741	-2500	-1.21893e-05	-2.19242e-06		519.741	-2500	-5.96526e-06	-7.05411e-07		519.741	-2500	-4.16032e-06	-7.47386e-07
504.751	-2400	-0.000180652	-7.04175e-06		504.751	-2400	-5.93937e-05	-4.26236e-06							504.751	-2400	-2.09471e-05	-8.60439e-07		504.751	-2400	-1.28603e-05	-1.83703e-06		504.751	-2400	-6.30626e-06	-1.05141e-06		504.751	-2400	-2.38449e-06	-3.12387e-07
489.761	-2300	-0.00017653	-1.91146e-05		489.761	-2300	-5.77775e-05	-2.36588e-06							489.761	-2300	-1.61261e-05	-1.12387e-06		489.761	-2300	-1.57434e-05	-6.2484e-07		489.761	-2300	-6.32589e-06	-2.21586e-07		489.761	-2300	-2.77841e-06	-7.88186e-07
474.772	-2200	-0.000182404	-1.85329e-05		474.772	-2200	-5.92068e-05	-6.68801e-06							474.772	-2200	-1.79632e-05	-3.86668e-06		474.772	-2200	-1.27223e-05	6.70826e-08		474.772	-2200	-4.34962e-06	-2.44438e-06		474.772	-2200	-1.75518e-06	-4.06102e-07
459.782	-2100	-0.00018309	-1.07859e-05		459.782	-2100	-6.35251e-05	-6.30877e-06							459.782	-2100	-1.72499e-05	-1.29129e-06		459.782	-2100	-1.18919e-05	-9.73897e-07		459.782	-2100	-5.44748e-06	3.84321e-07		459.782	-2100	-2.01701e-06	9.12315e-08
444.792	-2000	-0.000185878	-1.52128e-05		444.792	-2000	-5.74125e-05	-8.37523e-06							444.792	-2000	-1.76798e-05	-1.77653e-06		444.792	-2000	-1.16538e-05	1.81694e-06		444.792	-2000	-5.24155e-06	-1.14283e-06		444.792	-2000	-2.4626e-06	-1.69303e-07
429.803	-1900	-0.000180748	-1.58681e-05		429.803	-1900	-6.52699e-05	-6.15608e-06							429.803	-1900	-1.625e-05	-2.78244e-06		429.803	-1900	-1.13983e-05	-2.43891e-06		429.803	-1900	-8.24648e-06	-8.126e-07		429.803	-1900	-2.8667e-06	-4.59217e-07
414.813	-1800	-0.000186648	-1.26399e-05		414.813	-1800	-6.24216e-05	-4.89155e-06							414.813	-1800	-1.89917e-05	-2.02904e-06		414.813	-1800	-1.24498e-05	-1.84454e-06		414.813	-1800	-5.17359e-06	-1.8022e-06		414.813	-1800	-1.83735e-06	9.78039e-07
399.824	-1700	-0.000187713	-9.37351e-06		399.824	-1700	-6.09718e-05	-1.18027e-05							399.824	-1700	-1.8816e-05	5.29581e-07		399.824	-1700	-1.38012e-05	-9.69392e-07		399.824	-1700	-7.08442e-06	-1.96789e-06		399.824	-1700	-3.24936e-06	-2.4026e-06
384.834	-1600	-0.000193711	-2.24247e-05		384.834	-1600	-6.46013e-05	-4.61897e-06							384.834	-1600	-1.72845e-05	-5.07839e-06		384.834	-1600	-1.5085e-05	-2.5782e-06		384.834	-1600	-8.0365e-06	-9.8811e-07		384.834	-1600	-2.96774e-06	-1.57929e-06
369.844	-1500	-0.000192838	-1.87543e-05		369.844	-1500	-6.433e-05	-2.82738e-06							369.844	-1500	-1.97899e-05	-3.02797e-06		369.844	-1500	-1.33071e-05	-1.38374e-08		369.844	-1500	-3.52604e-06	-7.29364e-07		369.844	-1500	-2.70749e-06	-9.3781e-07
354.855	-1400	-0.000194114	-1.45253e-05		354.855	-1400	-6.82481e-05	-5.52389e-06							354.855	-1400	-2.106e-05	-5.72869e-07		354.855	-1400	-1.6358e-05	2.03632e-07		354.855	-1400	-6.30401e-06	-1.09217e-06		354.855	-1400	-2.0276e-06	-5.53345e-07
339.865	-1300	-0.000198524	-1.41188e-05		339.865	-1300	-6.45731e-05	-5.32625e-06							339.865	-1300	-2.22716e-05	6.15174e-07		339.865	-1300	-1.28887e-05	-1.24641e-06		339.865	-1300	-5.56942e-06	2.97844e-08		339.865	-1300	-2.48222e-06	-7.93109e-07
324.875	-1200	-0.000193266	-1.95369e-05		324.875	-1200	-6.32263e-05	-7.95361e-06							324.875	-1200	-2.07649e-05	-2.98772e-06		324.875	-1200	-1.52921e-05	-2.76334e-06		324.875	-1200	-7.66584e-06	5.61812e-07		324.875	-1200	-3.03685e-06	3.13065e-07
309.886	-1100	-0.000194617	-1.76967e-05		309.886	-1100	-6.36455e-05	-1.14752e-06							309.886	-1100	-1.78147e-05	-1.55967e-06		309.886	-1100	-1.48097e-05	-3.12648e-06		309.886	-1100	-5.12761e-06	-9.01749e-07		309.886	-1100	-3.10826e-06	-1.01189e-06
294.896	-1000	-0.000188097	-1.61085e-05		294.896	-1000	-6.57832e-05	-8.1176e-06							294.896	-1000	-1.95212e-05	-3.50529e-06		294.896	-1000	-1.53239e-05	-2.80516e-06		294.896	-1000	-7.38958e-06	-9.10879e-07		294.896	-1000	-4.10004e-06	4.70964e-07
279.907	-900	-0.00019923	-2.03065e-05		279.907	-900	-6.67748e-05	-4.8396e-06							279.907	-900	-1.85338e-05	-2.76903e-06		279.907	-900	-1.59116e-05	-5.29267e-06		279.907	-900	-6.36744e-06	4.39747e-07		279.907	-900	-3.14198e-06	1.54056e-07
264.917	-800	-0.000207142	-2.04631e-05		264.917	-800	-6.86917e-05	-7.49086e-06							264.917	-800	-1.79776e-05	1.10731e-06		264.917	-800	-1.48998e-05	-1.39705e-06		264.917	-800	-5.87227e-06	6.28513e-07		264.917	-800	-2.9943e-06	-2.08224e-07
249.927	-700	-0.000204314	-1.84869e-05		249.927	-700	-6.68106e-05	-8.19215e-06							249.927	-700	-1.82408e-05	-1.65404e-06		249.927	-700	-1.39026e-05	-3.36887e-06		249.927	-700	-7.23266e-06	-1.12885e-06		249.927	-700	-3.36141e-06	-2.79997e-07
234.938	-600	-0.000201626	-1.85301e-05		234.938	-600	-6.69351e-05	-1.02925e-05							234.938	-600	-2.01885e-05	-2.25218e-06		234.938	-600	-1.30996e-05	-4.02412e-06		234.938	-600	-8.1525e-06	1.6552e-07		234.938	-600	-2.80637e-06	3.3605e-07
219.948	-500	-0.000208571	-2.247e-05		219.948	-500	-6.92497e-05	-7.04516e-06							219.948	-500	-1.89302e-05	-1.11561e-06		219.948	-500	-1.39029e-05	-2.76451e-06		219.948	-500	-6.70906e-06	1.51381e-07		219.948	-500	-3.43091e-06	7.90286e-07
204.958	-400	-0.000203067	-1.83511e-05		204.958	-400	-6.71219e-05	-7.72578e-06							204.958	-400	-2.07015e-05	-4.61296e-06		204.958	-400	-1.46453e-05	-1.52847e-06		204.958	-400	-8.11032e-06	-1.56061e-06		204.958	-400	-2.1607e-06	-5.00992e-07
189.969	-300	-0.000203931	-1.45728e-05		189.969	-300	-7.07982e-05	-5.14321e-06							189.969	-300	-2.15939e-05	-2.13073e-06		189.969	-300	-1.50407e-05	2.26948e-06		189.969	-300	-6.54019e-06	-1.34696e-06		189.969	-300	-2.67875e-06	-1.21599e-06
174.979	-200	-0.000206623	-2.09727e-05		174.979	-200	-6.6777e-05	-8.66098e-06							174.979	-200	-1.84546e-05	-4.53231e-07		174.979	-200	-1.55655e-05	-2.15678e-06		174.979	-200	-5.97309e-06	-2.17597e-06		174.979	-200	-2.54339e-06	-5.18912e-07
159.99	-100	-0.00020831	-1.64639e-05		159.99	-100	-6.72669e-05	-5.98774e-06							159.99	-100	-1.98147e-05	-2.90762e-06		159.99	-100	-1.61354e-05	-2.99911e-06		159.99	-100	-7.77874e-06	-1.59286e-06		159.99	-100	-3.02314e-06	3.62481e-07
158.491	-90	-0.000214099	-1.6394e-05		158.491	-90	-6.89625e-05	-4.35781e-06							158.491	-90	-2.04281e-05	-1.377e-06		158.491	-90	-1.76712e-05	-1.47632e-06		158.491	-90	-6.02491e-06	2.84598e-07		158.491	-90	-3.93423e-06	-2.78551e-07
156.992	-80	-0.000209485	-1.97781e-05		156.992	-80	-7.0852e-05	-4.20109e-06							156.992	-80	-2.03387e-05	-2.21286e-06		156.992	-80	-1.56867e-05	-2.04886e-06		156.992	-80	-6.26203e-06	-2.05248e-07		156.992	-80	-4.16039e-06	-2.0295e-07
155.493	-70	-0.000209498	-2.06102e-05		155.493	-70	-6.89587e-05	-9.44255e-06							155.493	-70	-1.92556e-05	-2.48724e-06		155.493	-70	-1.69336e-05	-7.53939e-07		155.493	-70	-6.95618e-06	-1.88713e-06		155.493	-70	-3.91368e-06	-1.59686e-06
153.994	-60	-0.000209044	-2.15946e-05		153.994	-60	-6.65688e-05	-1.71944e-06							153.994	-60	-2.02359e-05	-6.3179e-07		153.994	-60	-1.43913e-05	-1.6802e-06		153.994	-60	-7.40869e-06	-1.95197e-06		153.994	-60	-3.78681e-06	-6.09776e-07
152.495	-50	-0.000210862	-2.25149e-05		152.495	-50	-6.49241e-05	-1.18102e-05							152.495	-50	-1.89629e-05	-2.91479e-06		152.495	-50	-1.67881e-05	-1.61004e-06		152.495	-50	-6.86853e-06	-1.13818e-06		152.495	-50	-4.88677e-06	-3.51112e-07
150.996	-40	-0.000204143	-1.80217e-05		150.996	-40	-6.82312e-05	-8.71614e-06							150.996	-40	-2.02409e-05	-1.99077e-06		150.996	-40	-1.2887e-05	-3.72606e-07		150.996	-40	-7.02274e-06	-1.03124e-06		150.996	-40	-2.82317e-06	1.6263e-07
149.497	-30	-0.000202763	-1.55562e-05		149.497	-30	-6.39631e-05	-7.79821e-06							149.497	-30	-1.80418e-05	-4.23471e-06		149.497	-30	-1.35248e-05	3.26851e-09		149.497	-30	-8.75596e-06	-1.03039e-06		149.497	-30	-2.77353e-06	-1.03484e-08
147.998	-20	-0.000197448	-1.84396e-05		147.998	-20	-6.19914e-05	-8.06228e-06							147.998	-20	-1.44553e-05	-6.8549e-07		147.998	-20	-1.28999e-05	-3.10525e-06		147.998	-20	-4.87509e-06	-1.36066e-06		147.998	-20	-2.48359e-06	5.00308e-07
146.499	-10	-0.00018329	-2.12835e-05		146.499	-10	-5.88789e-05	-4.30581e-06							146.499	-10	-1.43709e-05	-4.34008e-06		146.499	-10	-1.1264e-05	1.22579e-06		146.499	-10	-4.55384e-06	6.76435e-07		146.499	-10	-1.02162e-06	1.03903e-07
145	0	-0.000176819	-9.33389e-06		145	0	-5.03706e-05	1.10322e-06							145	0	-1.07703e-05	-1.11566e-06		145	0	-1.05521e-05	-1.84762e-06		145	0	-4.41578e-06	-1.45417e-06		145	0	-2.20388e-06	1.28758e-07
143.501	10	-0.000167893	-1.66718e-05		143.501	10	-4.81493e-05	-4.52609e-06							143.501	10	-9.4111e-06	-1.59947e-06		143.501	10	-6.95256e-06	7.22279e-07		143.501	10	-1.44227e-06	-8.73139e-07		143.501	10	-2.44587e-06	5.25811e-07
142.002	20	-0.000172365	-1.45201e-05		142.002	20	-4.02855e-05	-2.36236e-06							142.002	20	-7.02781e-06	-7.27591e-07		142.002	20	-5.83911e-06	-2.2829e-06		142.002	20	-7.1463e-07	6.72901e-08		142.002	20	-4.91827e-07	-3.87574e-07
140.503	30	-0.000164566	-1.13152e-05		140.503	30	-4.44244e-05	-2.76436e-06							140.503	30	-1.25905e-05	4.47903e-07		140.503	30	-4.30513e-06	-1.56827e-06		140.503	30	-2.27306e-06	-1.74519e-06		140.503	30	-9.24359e-07	1.04767e-06
139.004	40	-0.000162099	-1.08304e-05		139.004	40	-3.82475e-05	-4.36124e-06							139.004	40	-8.64079e-06	-6.11382e-08		139.004	40	-4.13402e-06	-2.92311e-06		139.004	40	-2.04651e-06	-8.65007e-07		139.004	40	2.27274e-07	-6.89609e-07
137.505	50	-0.000157185	-1.16968e-05		137.505	50	-3.83531e-05	-3.12077e-06							137.505	50	-8.8546e-06	2.06928e-06		137.505	50	-3.88996e-06	7.16558e-07		137.505	50	-1.43719e-06	-1.49479e-06		137.505	50	-3.79092e-07	-2.04331e-06
136.006	60	-0.000155901	-1.79951e-05		136.006	60	-4.20794e-05	-3.03969e-06							136.006	60	-7.72521e-06	1.26676e-06		136.006	60	-3.69414e-06	-1.65141e-06		136.006	60	-9.43354e-07	-1.2563e-06		136.006	60	-1.97484e-06	-1.42192e-06
134.507	70	-0.000160814	-1.24391e-05		134.507	70	-3.84741e-05	4.23542e-07							134.507	70	-5.798e-06	3.2638e-07		134.507	70	-5.24334e-06	4.30902e-07		134.507	70	-1.69984e-06	-1.12961e-06		134.507	70	7.20501e-07	7.49037e-07
133.008	80	-0.000155313	-1.59996e-05		133.008	80	-3.47621e-05	-2.79428e-06							133.008	80	-7.76304e-06	-3.00449e-06		133.008	80	-6.68837e-06	-2.39143e-06		133.008	80	-2.70677e-06	1.05717e-06		133.008	80	2.99378e-07	-7.22783e-07
131.509	90	-0.000153859	-1.60971e-05		131.509	90	-3.47001e-05	-4.32557e-06							131.509	90	-5.84797e-06	-3.24642e-07		131.509	90	-1.95512e-06	-1.33233e-06		131.509	90	-1.35721e-06	7.91888e-07		131.509	90	-1.12321e-06	-3.16277e-07
130.01	100	-0.000143272	-1.37392e-05		130.01	100	-3.7241e-05	-3.34268e-06							130.01	100	-7.85032e-06	7.41382e-07		130.01	100	-1.83957e-06	-2.5736e-06		130.01	100	-2.19973e-06	6.00072e-07		130.01	100	7.60016e-07	-7.96837e-07
115.021	200	-0.000147673	-4.79218e-06		115.021	200	-3.47286e-05	-5.67455e-06							115.021	200	-9.40965e-06	-1.60651e-06		115.021	200	-4.08969e-06	1.39433e-07		115.021	200	-1.32896e-06	-2.13555e-06		115.021	200	-1.0175e-07	5.50652e-07
100.031	300	-0.000149837	-1.61993e-05		100.031	300	-3.41734e-05	-7.65524e-07							100.031	300	-6.73334e-06	-2.6835e-06		100.031	300	-5.92769e-06	-1.5832e-06		100.031	300	-1.04114e-06	8.96748e-08		100.031	300	-3.51771e-07	-8.94767e-07
85.0415	400	-0.000146299	-1.50773e-05		85.0415	400	-3.47696e-05	-1.391e-06							85.0415	400	-7.15386e-06	2.22254e-07		85.0415	400	-6.30372e-06	-1.52309e-07		85.0415	400	-6.30536e-07	7.67054e-07		85.0415	400	6.43421e-07	2.45053e-07
70.0519	500	-0.000150573	-1.12873e-05		70.0519	500	-3.37448e-05	-1.00228e-06							70.0519	500	-5.70379e-06	-2.83141e-06		70.0519	500	-1.96515e-06	-1.15652e-06		70.0519	500	-6.01898e-07	7.112e-07		70.0519	500	-5.99656e-07	-7.68531e-07
55.0623	600	-0.000150207	-1.41348e-05		55.0623	600	-3.61377e-05	-4.57279e-06							55.0623	600	-8.16375e-06	7.16699e-07		55.0623	600	-3.86041e-06	1.01295e-06		55.0623	600	-4.31779e-07	-3.96236e-07		55.0623	600	4.66191e-07	1.08333e-06
40.0726	700	-0.000154256	-8.01528e-06		40.0726	700	-3.68411e-05	-2.54577e-06							40.0726	700	-5.30037e-06	8.36865e-07		40.0726	700	-3.5546e-06	-1.62485e-07		40.0726	700	-2.21653e-06	-5.96134e-07		40.0726	700	-2.67379e-07	-4.17895e-07
25.083	800	-0.000153924	-1.51041e-05		25.083	800	-3.37083e-05	-2.68183e-06							25.083	800	-7.48773e-06	-7.23933e-08		25.083	800	-4.10086e-06	6.12136e-07		25.083	800	-8.23815e-07	1.382e-06		25.083	800	-6.49651e-07	-2.34621e-07
10.0934	900	-0.000150091	-5.77703e-06		10.0934	900	-3.64402e-05	-1.83838e-06							10.0934	900	-5.23285e-06	9.076e-07		10.0934	900	-3.2385e-06	7.54466e-07		10.0934	900	-1.91199e-06	1.15657e-07		10.0934	900	6.17238e-07	-1.25169e-07
-4.89623	1000	-0.000153339	-1.42432e-05		-4.89623	1000	-3.84345e-05	-2.77233e-06							-4.89623	1000	-6.46035e-06	-2.72201e-06		-4.89623	1000	-5.85866e-06	-1.77236e-06		-4.89623	1000	2.52765e-08	-4.91507e-07		-4.89623	1000	1.24792e-07	-7.29654e-07
744.585	-4000	-0.000173908	-8.84736e-06		744.585	-4000	-5.51892e-05	-6.66661e-06							744.585	-4000	-1.47989e-05	-1.01569e-06		744.585	-4000	-1.18161e-05	-1.35177e-06		744.585	-4000	-5.36521e-06	-1.53929e-06		744.585	-4000	-2.34016e-06	2.55828e-07
729.595	-3900	-0.000167634	-1.06846e-05		729.595	-3900	-5.33678e-05	-1.22234e-06							729.595	-3900	-1.4388e-05	-3.29522e-06		729.595	-3900	-1.19213e-05	5.71523e-08		729.595	-3900	-5.4611e-06	-8.35769e-07		729.595	-3900	-2.30261e-06	8.67885e-07
714.606	-3800	-0.000175208	-7.49224e-06		714.606	-3800	-5.78726e-05	-5.03935e-06							714.606	-3800	-1.82572e-05	-1.89222e-06		714.606	-3800	-1.13814e-05	-7.26615e-07		714.606	-3800	-4.45597e-06	7.00168e-07		714.606	-3800	-2.2841e-06	-2.68681e-07
699.616	-3700	-0.000168644	-1.70801e-05		699.616	-3700	-5.22513e-05	-5.83612e-06							699.616	-3700	-1.37787e-05	-1.08366e-06		699.616	-3700	-1.12218e-05	-1.81211e-06		699.616	-3700	-6.07491e-06	5.26228e-07		699.616	-3700	-2.59529e-06	-4.25043e-08
684.626	-3600	-0.000157204	-1.53162e-05		684.626	-3600	-5.39914e-05	-6.17799e-06							684.626	-3600	-1.43344e-05	-1.41249e-06		684.626	-3600	-1.35436e-05	4.50362e-08		684.626	-3600	-7.22378e-06	-2.18679e-07		684.626	-3600	-2.20307e-06	8.2136e-07
669.637	-3500	-0.000178419	-1.63581e-05		669.637	-3500	-5.55478e-05	-6.90274e-06							669.637	-3500	-1.41061e-05	-1.30481e-06		669.637	-3500	-1.19779e-05	6.20245e-07		669.637	-3500	-6.22227e-06	-9.80723e-07		669.637	-3500	-3.43316e-06	-4.95231e-07
654.647	-3400	-0.00017781	-1.34746e-05		654.647	-3400	-5.49519e-05	-8.11741e-06							654.647	-3400	-1.85625e-05	-1.32561e-06		654.647	-3400	-1.29999e-05	5.71217e-08		654.647	-3400	-5.95882e-06	-4.0875e-07		654.647	-3400	-2.69256e-06	4.90107e-07
639.658	-3300	-0.000175247	-1.59982e-05		639.658	-3300	-5.54496e-05	-2.63983e-06							639.658	-3300	-1.73813e-05	-2.82589e-06		639.658	-3300	-1.41826e-05	-2.99748e-07		639.658	-3300	-3.30185e-06	-8.00689e-07		639.658	-3300	-2.845e-06	6.57833e-07
624.668	-3200	-0.000177329	-1.08298e-05		624.668	-3200	-5.84308e-05	-2.87539e-06							624.668	-3200	-1.74937e-05	-5.19181e-06		624.668	-3200	-1.30002e-05	-3.0248e-06		624.668	-3200	-6.27074e-06	-9.69211e-07		624.668	-3200	-2.25718e-06	1.78433e-07
609.678	-3100	-0.000176603	-1.56404e-05		609.678	-3100	-5.66003e-05	-1.0039e-06							609.678	-3100	-1.59131e-05	8.0102e-08		609.678	-3100	-1.3226e-05	-6.93974e-07		609.678	-3100	-6.04111e-06	1.04067e-06		609.678	-3100	-2.74254e-06	-4.8121e-07
594.689	-3000	-0.000179326	-1.63251e-05		594.689	-3000	-5.80837e-05	-6.82215e-06							594.689	-3000	-1.84764e-05	-6.53084e-06		594.689	-3000	-1.26908e-05	-2.23881e-06		594.689	-3000	-3.48043e-06	2.71687e-08		594.689	-3000	-2.02842e-06	-6.2701e-07
579.699	-2900	-0.000180231	-1.1931e-05		579.699	-2900	-5.83959e-05	-6.26313e-06							579.699	-2900	-1.95333e-05	-1.14897e-06		579.699	-2900	-1.35773e-05	-2.85269e-06		579.699	-2900	-5.97444e-06	-9.24341e-07		579.699	-2900	-1.65361e-06	-4.45465e-07
564.709	-2800	-0.000179769	-1.41438e-05		564.709	-2800	-5.80222e-05	-6.25587e-06							564.709	-2800	-1.56758e-05	-1.14075e-06		564.709	-2800	-1.70919e-05	-3.10349e-07		564.709	-2800	-5.14854e-06	-1.29802e-06		564.709	-2800	-2.32931e-06	3.71602e-07
549.72	-2700	-0.000185683	-1.1289e-05		549.72	-2700	-6.07095e-05	-3.71491e-06							549.72	-2700	-1.92108e-05	-3.26658e-06		549.72	-2700	-1.39457e-05	-1.52734e-06		549.72	-2700	-6.13838e-06	1.40061e-06		549.72	-2700	-1.56743e-06	-1.85063e-07
534.73	-2600	-0.000190628	-1.75002e-05		534.73	-2600	-5.34871e-05	-3.6637e-06							534.73	-2600	-1.9439e-05	-9.6155e-07		534.73	-2600	-1.48212e-05	-1.20601e-06		534.73	-2600	-6.40059e-06	-6.95358e-07		534.73	-2600	-1.32522e-06	-1.06634e-06
519.741	-2500	-0.000183443	-1.92217e-05		519.741	-2500	-6.22445e-05	-5.48777e-06							519.741	-2500	-2.00184e-05	5.0013e-07		519.741	-2500	-1.28803e-05	4.76703e-07		519.741	-2500	-4.84634e-06	-2.8772e-06		519.741	-2500	-1.97968e-06	-1.33697e-07
504.751	-2400	-0.000186012	-9.43285e-06		504.751	-2400	-5.79119e-05	-6.51549e-06							504.751	-2400	-1.91297e-05	-2.48547e-06		504.751	-2400	-1.34377e-05	-6.10947e-07		504.751	-2400	-7.52911e-06	5.35081e-08		504.751	-2400	-2.14727e-06	3.1271e-07
489.761	-2300	-0.00018016	-1.29659e-05		489.761	-2300	-6.05882e-05	-2.55486e-06							489.761	-2300	-1.58012e-05	-2.0605e-06		489.761	-2300	-1.18301e-05	-8.36546e-07		489.761	-2300	-5.31077e-06	5.71186e-07		489.761	-2300	-8.46472e-07	5.26042e-07
474.772	-2200	-0.000184684	-1.53973e-05		474.772	-2200	-6.26141e-05	-3.22755e-06							474.772	-2200	-1.82316e-05	-2.53785e-06		474.772	-2200	-1.34476e-05	-1.61364e-06		474.772	-2200	-6.9337e-06	-2.2987e-08		474.772	-2200	-3.03922e-06	1.07644e-07
459.782	-2100	-0.000185668	-1.98446e-05		459.782	-2100	-6.10556e-05	-2.01258e-06							459.782	-2100	-1.59204e-05	-4.52191e-06		459.782	-2100	-1.03043e-05	-4.06681e-07		459.782	-2100	-7.18083e-06	2.59793e-08		459.782	-2100	-3.24098e-06	1.25288e-07
444.792	-2000	-0.000181422	-2.01612e-05		444.792	-2000	-5.95776e-05	-2.10509e-06							444.792	-2000	-1.73232e-05	9.48744e-07		444.792	-2000	-1.35522e-05	-8.79989e-07		444.792	-2000	-5.9623e-06	1.14092e-06		444.792	-2000	-2.2585e-06	-8.9548e-07
429.803	-1900	-0.000189109	-1.42409e-05		429.803	-1900	-6.12598e-05	-5.91977e-06							429.803	-1900	-1.70519e-05	6.7076e-07		429.803	-1900	-1.4078e-05	-8.60345e-07		429.803	-1900	-5.69075e-06	-1.2122e-06		429.803	-1900	-1.04485e-06	-7.58724e-07
414.813	-1800	-0.000187113	-1.33895e-05		414.813	-1800	-5.87984e-05	-8.44527e-06							414.813	-1800	-2.17249e-05	-4.58073e-06		414.813	-1800	-1.5544e-05	-2.00589e-06		414.813	-1800	-6.19875e-06	-1.71541e-06		414.813	-1800	-3.96591e-06	6.01818e-07
399.824	-1700	-0.000185777	-1.35173e-05		399.824	-1700	-5.67568e-05	-2.62785e-07							399.824	-1700	-1.66179e-05	-5.90163e-08		399.824	-1700	-1.36979e-05	2.95138e-07		399.824	-1700	-6.50724e-06	-1.23227e-07		399.824	-1700	-2.54748e-06	-9.07014e-07
384.834	-1600	-0.00019023	-1.63064e-05		384.834	-1600	-6.18125e-05	-4.93213e-06							384.834	-1600	-1.81359e-05	-1.71183e-06		384.834	-1600	-1.09504e-05	4.89733e-07		384.834	-1600	-6.50883e-06	-2.35344e-06		384.834	-1600	-3.50631e-06	-2.44372e-08
369.844	-1500	-0.000195214	-1.6833e-05		369.844	-1500	-6.44433e-05	-4.19066e-06							369.844	-1500	-1.95754e-05	-1.7735e-06		369.844	-1500	-1.1549e-05	-2.23653e-06		369.844	-1500	-7.13959e-06	-2.52332e-06		369.844	-1500	-3.72198e-06	3.3911e-07
354.855	-1400	-0.000198157	-1.43191e-05		354.855	-1400	-6.24863e-05	-6.68677e-06							354.855	-1400	-1.85818e-05	-3.17395e-06		354.855	-1400	-1.4619e-05	1.02526e-06		354.855	-1400	-6.31996e-06	-1.87717e-06		354.855	-1400	-3.56248e-06	-9.96522e-08
339.865	-1300	-0.000196115	-1.79627e-05		339.865	-1300	-6.352e-05	-8.78624e-06							339.865	-1300	-2.02824e-05	-1.76506e-06		339.865	-1300	-1.53205e-05	-1.75114e-06		339.865	-1300	-7.32584e-06	-1.58729e-06		339.865	-1300	-1.95622e-06	-1.45799e-06
324.875	-1200	-0.000192744	-1.57145e-05		324.875	-1200	-6.41589e-05	-1.62853e-06							324.875	-1200	-1.9815e-05	-2.13061e-06		324.875	-1200	-1.58913e-05	-2.97223e-06		324.875	-1200	-7.26752e-06	-1.04938e-06		324.875	-1200	-3.20615e-06	-2.45628e-07
309.886	-1100	-0.000194089	-1.35573e-05		309.886	-1100	-6.83011e-05	-6.10745e-06							309.886	-1100	-1.68283e-05	-4.58039e-06		309.886	-1100	-1.60099e-05	7.73741e-07		309.886	-1100	-6.56821e-06	-2.1979e-06		309.886	-1100	-3.04314e-06	9.6238e-08
294.896	-1000	-0.000199493	-1.66836e-05		294.896	-1000	-6.13468e-05	-7.84372e-06							294.896	-1000	-1.73297e-05	-2.83646e-06		294.896	-1000	-1.4332e-05	-3.56602e-06		294.896	-1000	-7.37663e-06	-9.04782e-07		294.896	-1000	-3.15244e-06	-8.38322e-07
279.907	-900	-0.00020616	-1.60117e-05		279.907	-900	-6.42466e-05	-6.58826e-06							279.907	-900	-1.96768e-05	7.36257e-07		279.907	-900	-1.32013e-05	-4.63268e-08		279.907	-900	-6.94658e-06	-1.91213e-06		279.907	-900	-3.06515e-06	-1.24178e-08
264.917	-800	-0.000201175	-2.07014e-05		264.917	-800	-6.76905e-05	-8.59451e-06							264.917	-800	-1.79911e-05	-1.31412e-06		264.917	-800	-1.49152e-05	-2.72024e-06		264.917	-800	-5.44661e-06	-8.29323e-07		264.917	-800	-2.64879e-06	-1.15053e-07
249.927	-700	-0.000198671	-1.63127e-05		249.927	-700	-6.58704e-05	-7.37002e-06							249.927	-700	-1.98307e-05	-1.86142e-06		249.927	-700	-1.40746e-05	-3.60116e-07		249.927	-700	-8.76885e-06	-2.95514e-07		249.927	-700	-3.11799e-06	-1.43499e-06
234.938	-600	-0.000205981	-2.53163e-05		234.938	-600	-6.76658e-05	-8.14186e-06							234.938	-600	-1.74332e-05	-7.6617e-07		234.938	-600	-1.56954e-05	-3.05056e-06		234.938	-600	-7.6001e-06	-6.25783e-07		234.938	-600	-3.65078e-06	-1.25855e-06
219.948	-500	-0.000207325	-1.82189e-05		219.948	-500	-6.74159e-05	-8.21911e-06							219.948	-500	-1.81808e-05	-2.12384e-06		219.948	-500	-1.51448e-05	-2.73129e-06		219.948	-500	-7.09255e-06	-7.32829e-07		219.948	-500	-3.20526e-06	-5.17363e-07
204.958	-400	-0.00020609	-2.21753e-05		204.958	-400	-6.85978e-05	-7.63233e-06							204.958	-400	-1.89653e-05	-2.96104e-06		204.958	-400	-1.36143e-05	-1.98447e-06		204.958	-400	-7.51077e-06	-1.63794e-06		204.958	-400	-3.69017e-06	-1.234e-07
189.969	-300	-0.000209576	-1.82617e-05		189.969	-300	-6.39299e-05	-7.90446e-06							189.969	-300	-1.76511e-05	-3.94607e-06		189.969	-300	-1.56149e-05	8.93261e-08		189.969	-300	-6.4146e-06	-2.15848e-06		189.969	-300	-1.99788e-06	-6.94317e-07
174.979	-200	-0.000210967	-1.35094e-05		174.979	-200	-6.70064e-05	-1.41999e-05							174.979	-200	-1.89768e-05	-6.17009e-07		174.979	-200	-1.3505e-05	-3.82624e-06		174.979	-200	-5.25132e-06	-2.46129e-06		174.979	-200	-3.56478e-06	-1.17091e-06
159.99	-100	-0.000213455	-1.82533e-05		159.99	-100	-6.82158e-05	-7.01442e-06							159.99	-100	-1.87163e-05	-3.87509e-06		159.99	-100	-1.42389e-05	-2.5996e-06		159.99	-100	-7.05102e-06	-6.45384e-07		159.99	-100	-3.31606e-06	-6.81939e-07
158.491	-90	-0.00020622	-2.60028e-05		158.491	-90	-6.97269e-05	-9.7093e-06							158.491	-90	-1.85013e-05	-1.81652e-06		158.491	-90	-1.38887e-05	-2.13228e-06		158.491	-90	-7.69833e-06	-9.50988e-07		158.491	-90	-4.31442e-06	2.51932e-07
156.992	-80	-0.000210299	-2.64989e-05		156.992	-80	-6.53463e-05	-1.06195e-05							156.992	-80	-1.87049e-05	-4.51944e-06		156.992	-80	-1.67186e-05	1.46155e-06		156.992	-80	-7.59603e-06	-5.65792e-08		156.992	-80	-4.04084e-06	-1.0282e-06
155.493	-70	-0.000207221	-2.67811e-05		155.493	-70	-6.75406e-05	-7.78879e-06							155.493	-70	-2.12344e-05	-2.3064e-06		155.493	-70	-1.58595e-05	-2.72853e-06		155.493	-70	-7.05589e-06	-1.16366e-06		155.493	-70	-3.62024e-06	5.86484e-07
153.994	-60	-0.000205329	-1.86304e-05		153.994	-60	-6.48338e-05	-6.71306e-06							153.994	-60	-2.15008e-05	-5.28371e-06		153.994	-60	-1.46582e-05	-2.75367e-06		153.994	-60	-8.126e-06	-6.81623e-07		153.994	-60	-4.17228e-06	4.41027e-07
152.495	-50	-0.000216901	-1.90102e-05		152.495	-50	-6.79726e-05	-5.90466e-06							152.495	-50	-2.24927e-05	-1.96794e-06		152.495	-50	-1.7811e-05	-1.69841e-06		152.495	-50	-5.79962e-06	-1.43161e-06		152.495	-50	-2.85197e-06	-1.19522e-06
150.996	-40	-0.000209596	-2.31935e-05		150.996	-40	-6.72294e-05	-5.33501e-06							150.996	-40	-1.83085e-05	-3.97026e-06		150.996	-40	-1.77516e-05	-3.51986e-06		150.996	-40	-6.18897e-06	7.83101e-07		150.996	-40	-3.02167e-06	1.42203e-06
149.497	-30	-0.000208551	-1.68873e-05		149.497	-30	-6.39446e-05	-1.17243e-05							149.497	-30	-1.59788e-05	-2.72774e-06		149.497	-30	-1.38115e-05	-2.34909e-06		149.497	-30	-7.42129e-06	-2.04801e-06		149.497	-30	-1.89878e-06	-1.15579e-06
147.998	-20	-0.000200353	-1.75079e-05		147.998	-20	-5.99876e-05	-9.26529e-06							147.998	-20	-1.59579e-05	-5.42153e-07		147.998	-20	-1.30739e-05	-3.96196e-06		147.998	-20	-5.23205e-06	-1.15032e-06		147.998	-20	-2.22268e-06	-1.01282e-06
146.499	-10	-0.000191869	-1.90527e-05		146.499	-10	-5.46121e-05	-4.66593e-06							146.499	-10	-1.52442e-05	-1.8688e-06		146.499	-10	-1.11796e-05	7.87973e-07		146.499	-10	-4.15153e-06	-7.71243e-07		146.499	-10	-1.52813e-06	6.85492e-07
145	0	-0.000170889	-1.40499e-05		145	0	-5.04448e-05	-6.64822e-06							145	0	-1.00963e-05	-1.31068e-06		145	0	-6.48257e-06	1.19294e-06		145	0	-3.69934e-06	9.82171e-07		145	0	-1.27988e-06	-6.99146e-07
143.501	10	-0.000171014	-1.27172e-05		143.501	10	-4.51926e-05	-8.42417e-07							143.501	10	-9.40947e-06	1.12208e-06		143.501	10	-5.8602e-06	1.72913e-06		143.501	10	-3.42582e-06	-2.47062e-07		143.501	10	-1.18432e-06	-1.31001e-07
142.002	20	-0.00016349	-6.05704e-06		142.002	20	-4.38177e-05	-1.5692e-06							142.002	20	-7.95261e-06	-1.07799e-06		142.002	20	-6.35602e-06	-2.27554e-06		142.002	20	-2.77801e-06	-6.55787e-07		142.002	20	-2.79608e-07	1.93707e-07
140.503	30	-0.000159701	-1.41886e-05		140.503	30	-4.05877e-05	-1.3019e-06							140.503	30	-9.93838e-06	1.92357e-07		140.503	30	-9.24416e-06	-3.20774e-07		140.503	30	-1.09892e-06	-2.39274e-07		140.503	30	-1.26169e-06	-1.32371e-06
139.004	40	-0.000161607	-2.18338e-05		139.004	40	-4.21476e-05	1.33005e-07							139.004	40	-1.11531e-05	-9.89118e-07		139.004	40	-3.60988e-06	-1.27058e-06		139.004	40	-8.99501e-07	-5.08058e-07		139.004	40	2.45839e-07	-1.25273e-06
137.505	50	-0.000151349	-1.54476e-05		137.505	50	-3.96543e-05	-4.93921e-08							137.505	50	-7.11908e-06	1.76901e-06		137.505	50	-4.92833e-06	-4.81914e-07		137.505	50	-1.97651e-06	-5.83466e-07		137.505	50	-2.63976e-07	4.13865e-07
136.006	60	-0.000159533	-1.16335e-05		136.006	60	-4.0911e-05	-2.34978e-07							136.006	60	-7.58345e-06	-1.13449e-06		136.006	60	-5.53432e-06	-1.67865e-06		136.006	60	-1.9247e-06	-1.17547e-06		136.006	60	-1.19841e-06	1.17233e-06
134.507	70	-0.000155931	-1.08101e-05		134.507	70	-3.72493e-05	-5.34234e-06							134.507	70	-6.95061e-06	2.26798e-06		134.507	70	-7.24469e-06	-2.57518e-07		134.507	70	-1.64228e-06	1.14022e-07		134.507	70	-7.51529e-07	3.95325e-07
133.008	80	-0.000153689	-1.06379e-05		133.008	80	-3.32471e-05	2.04169e-06							133.008	80	-5.36565e-06	-1.85922e-06		133.008	80	-4.47951e-06	-9.88701e-07		133.008	80	-6.2767e-07	2.14261e-07		133.008	80	3.89744e-08	-6.94777e-08
131.509	90	-0.000158153	-1.1212e-05		131.509	90	-3.65595e-05	-5.2913e-06							131.509	90	-5.18699e-06	-2.61434e-06		131.509	90	-5.0584e-06	-2.46871e-06		131.509	90	-1.53075e-06	-1.28926e-06		131.509	90	2.68066e-08	4.58245e-07
130.01	100	-0.000155135	-1.72326e-05		130.01	100	-3.81649e-05	-5.51839e-06							130.01	100	-6.07259e-06	-2.44254e-06		130.01	100	-4.26866e-06	2.03255e-06		130.01	100	-2.71373e-07	1.31987e-06		130.01	100	-2.04522e-07	-5.70374e-07
115.021	200	-0.000150632	-9.10105e-06		115.021	200	-3.67103e-05	-1.8555e-06							115.021	200	-5.22563e-06	-1.12519e-06		115.021	200	-5.96228e-06	2.9188e-06		115.021	200	-2.62439e-07	5.44143e-07		115.021	200	-1.77191e-07	-1.34658e-06
100.031	300	-0.000156346	-1.11021e-05		100.031	300	-3.42958e-05	-4.73683e-06							100.031	300	-5.69799e-06	-1.617e-07		100.031	300	-6.34641e-06	4.54478e-07		100.031	300	4.74218e-07	9.36342e-07		100.031	300	-1.06706e-06	-3.22282e-07
85.0415	400	-0.00014923	-1.06582e-05		85.0415	400	-3.57421e-05	2.1992e-06							85.0415	400	-7.71708e-06	-1.59934e-06		85.0415	400	-3.41503e-06	1.60244e-06		85.0415	400	-1.13103e-06	-1.29209e-06		85.0415	400	-1.55278e-06	1.15078e-06
70.0519	500	-0.000154501	-1.13666e-05		70.0519	500	-3.65225e-05	-4.18855e-06							70.0519	500	-4.0299e-06	-2.09075e-06		70.0519	500	-4.3106e-06	1.13333e-06		70.0519	500	-7.29692e-08	-8.24044e-07		70.0519	500	-2.87033e-07	1.36061e-07
55.0623	600	-0.000154208	-1.36636e-05		55.0623	600	-3.39387e-05	-4.43881e-06							55.0623	600	-7.05616e-06	1.27675e-06		55.0623	600	-5.83635e-06	-2.33938e-07		55.0623	600	-1.23868e-06	2.12775e-07		55.0623	600	-1.04667e-06	2.80274e-07
40.0726	700	-0.000152149	-1.2876e-05		40.0726	700	-3.38248e-05	2.33644e-06							40.0726	700	-6.69246e-06	-3.45939e-07		40.0726	700	-5.18369e-06	-1.711e-06		40.0726	700	-1.92209e-06	-2.93315e-07		40.0726	700	-1.53867e-06	1.19371e-06
25.083	800	-0.000150716	-1.66784e-05		25.083	800	-3.71309e-05	-1.71126e-06							25.083	800	-7.35146e-06	7.74741e-07		25.083	800	-4.15783e-06	-1.10338e-06		25.083	800	-8.23373e-07	-1.42342e-07		25.083	800	-3.51884e-07	-1.53608e-07
10.0934	900	-0.000155268	-1.11983e-05		10.0934	900	-3.40272e-05	-4.07267e-06							10.0934	900	-6.79957e-06	1.2733e-07		10.0934	900	-2.42109e-06	2.68905e-06		10.0934	900	-2.40265e-06	1.04509e-06		10.0934	900	-6.92791e-07	-3.41978e-08
-4.89623	1000	-0.000152479	-1.52642e-05		-4.89623	1000	-3.72658e-05	-4.3041e-06							-4.89623	1000	-7.95241e-06	-2.31768e-07		-4.89623	1000	-6.15678e-06	5.68256e-07		-4.89623	1000	-5.85397e-07	-1.10536e-07		-4.89623	1000	-3.53736e-07	1.39702e-06
744.585	-4000	-0.000169594	-1.20508e-05		744.585	-4000	-5.59597e-05	-2.74254e-06							744.585	-4000	-1.41013e-05	-5.05013e-07		744.585	-4000	-1.23973e-05	-2.7841e-06		744.585	-4000	-2.81763e-06	-1.29258e-06		744.585	-4000	-2.21493e-06	-3.52546e-07
729.595	-3900	-0.000169748	-1.73027e-05		729.595	-3900	-5.5495e-05	-6.05658e-06							729.595	-3900	-1.55361e-05	3.92243e-07		729.595	-3900	-9.96353e-06	5.10441e-07		729.595	-3900	-6.50683e-06	-1.59379e-06		729.595	-3900	-1.72438e-06	-2.70527e-07
714.606	-3800	-0.000174203	-1.27279e-05		714.606	-3800	-4.97869e-05	-2.56322e-06							714.606	-3800	-1.63426e-05	-8.23069e-07		714.606	-3800	-1.13214e-05	-6.78916e-08		714.606	-3800	-4.66252e-06	-2.31342e-06		714.606	-3800	-2.18383e-06	-2.20771e-07
699.616	-3700	-0.000166496	-1.7241e-05		699.616	-3700	-5.58108e-05	-5.65209e-06							699.616	-3700	-1.5066e-05	-1.67486e-06		699.616	-3700	-1.37839e-05	-2.54716e-06		699.616	-3700	-4.29881e-06	2.81837e-07		699.616	-3700	-1.62593e-06	-6.06238e-07
684.626	-3600	-0.000161612	-1.18394e-05		684.626	-3600	-5.28391e-05	-7.97658e-06							684.626	-3600	-1.48792e-05	-1.22357e-06		684.626	-3600	-1.35495e-05	-9.16134e-07		684.626	-3600	-6.01582e-06	-1.95201e-07		684.626	-3600	-2.94802e-06	7.52662e-08
669.637	-3500	-0.000172396	-1.39799e-05		669.637	-3500	-5.92455e-05	-6.00316e-06							669.637	-3500	-1.38503e-05	-3.64023e-06		669.637	-3500	-1.48811e-05	2.67301e-08		669.637	-3500	-6.60224e-06	7.92989e-07		669.637	-3500	-3.55303e-06	-2.5658e-07
654.647	-3400	-0.000170977	-1.58645e-05		654.647	-3400	-5.6595e-05	-6.1346e-06							654.647	-3400	-1.24514e-05	1.12953e-06		654.647	-3400	-1.35798e-05	-1.75254e-06		654.647	-3400	-6.78442e-06	-1.32412e-06		654.647	-3400	-3.35998e-06	-1.2806e-06
639.658	-3300	-0.00017441	-1.19213e-05		639.658	-3300	-5.5255e-05	-6.91213e-06							639.658	-3300	-1.35321e-05	-1.18748e-08		639.658	-3300	-1.29149e-05	-2.05947e-06		639.658	-3300	-5.85185e-06	-2.03338e-06		639.658	-3300	-2.54698e-06	-5.89859e-08
624.668	-3200	-0.000177618	-1.74623e-05		624.668	-3200	-5.88442e-05	-8.42506e-06							624.668	-3200	-1.69626e-05	-1.20086e-06		624.668	-3200	-1.19171e-05	8.03081e-07		624.668	-3200	-4.66911e-06	-2.49475e-06		624.668	-3200	-2.67563e-06	3.63328e-08
609.678	-3100	-0.000170415	-1.46263e-05		609.678	-3100	-5.44567e-05	-7.49109e-06							609.678	-3100	-1.61632e-05	-1.93881e-07		609.678	-3100	-9.17699e-06	-3.03666e-06		609.678	-3100	-6.24671e-06	-1.50582e-06		609.678	-3100	-2.91445e-06	-3.48651e-07
594.689	-3000	-0.000178279	-1.24162e-05		594.689	-3000	-5.39602e-05	-3.12687e-06							594.689	-3000	-1.40149e-05	-5.72536e-07		594.689	-3000	-1.43707e-05	-1.99326e-06		594.689	-3000	-6.57343e-06	2.87824e-07		594.689	-3000	-3.12868e-06	7.51719e-08
579.699	-2900	-0.000176021	-1.69794e-05		579.699	-2900	-5.32911e-05	-7.24376e-06							579.699	-2900	-1.63618e-05	-2.44771e-06		579.699	-2900	-1.27431e-05	-4.36229e-06		579.699	-2900	-5.3406e-06	7.19734e-07		579.699	-2900	-2.10426e-06	-7.36169e-07
564.709	-2800	-0.000180417	-1.79821e-05		564.709	-2800	-5.69268e-05	-4.28514e-06							564.709	-2800	-1.64286e-05	-1.1111e-06		564.709	-2800	-1.37421e-05	8.61018e-07		564.709	-2800	-6.52248e-06	-9.21412e-07		564.709	-2800	-6.78482e-07	1.77997e-10
549.72	-2700	-0.000187438	-1.71446e-05		549.72	-2700	-6.2828e-05	-7.6053e-06							549.72	-2700	-1.56974e-05	-3.67112e-06		549.72	-2700	-1.14177e-05	-2.52326e-06		549.72	-2700	-7.77648e-06	-8.45613e-07		549.72	-2700	-1.89568e-06	-1.82161e-08
534.73	-2600	-0.000188065	-1.0569e-05		534.73	-2600	-5.91125e-05	-7.08873e-06							534.73	-2600	-1.54526e-05	-2.28401e-06		534.73	-2600	-1.50709e-05	-1.42383e-06		534.73	-2600	-6.49364e-06	-1.37842e-06		534.73	-2600	-2.8469e-06	-5.00997e-07
519.741	-2500	-0.000186309	-2.54498e-05		519.741	-2500	-6.00718e-05	-6.70717e-06							519.741	-2500	-1.66457e-05	-3.97626e-07		519.741	-2500	-1.17912e-05	-3.69632e-06		519.741	-2500	-6.8593e-06	-4.55922e-07		519.741	-2500	-3.32859e-06	1.47182e-07
504.751	-2400	-0.000188586	-1.17955e-05		504.751	-2400	-5.83005e-05	-2.92785e-06							504.751	-2400	-1.84181e-05	-3.74859e-06		504.751	-2400	-1.24493e-05	-3.6429e-06		504.751	-2400	-6.86121e-06	3.57471e-07		504.751	-2400	-2.74782e-06	-4.08419e-07
489.761	-2300	-0.00018593	-1.5796e-05		489.761	-2300	-5.80481e-05	-1.48982e-06							489.761	-2300	-1.79093e-05	-3.41355e-06		489.761	-2300	-1.22181e-05	-3.51755e-07		489.761	-2300	-5.99117e-06	-3.02024e-06		489.761	-2300	-2.74065e-06	-1.15503e-06
474.772	-2200	-0.000181589	-1.48388e-05		474.772	-2200	-5.74515e-05	-3.15587e-07							474.772	-2200	-1.7513e-05	-2.24172e-06		474.772	-2200	-1.42335e-05	-2.3722e-06		474.772	-2200	-7.52064e-06	-5.95616e-07		474.772	-2200	-1.70862e-06	-5.1938e-07
459.782	-2100	-0.000186295	-1.92984e-05		459.782	-2100	-6.02066e-05	-4.46845e-06							459.782	-2100	-1.73085e-05	-1.66172e-06		459.782	-2100	-1.19949e-05	-4.19712e-06		459.782	-2100	-5.72434e-06	-6.13084e-07		459.782	-2100	-2.9825e-06	-1.41509e-07
444.792	-2000	-0.000186155	-1.5329e-05		444.792	-2000	-5.83073e-05	-1.02513e-05							444.792	-2000	-1.91358e-05	-1.31112e-06		444.792	-2000	-1.44289e-05	-1.55738e-06		444.792	-2000	-4.65021e-06	-1.05746e-06		444.792	-2000	-3.02995e-06	-1.99226e-07
429.803	-1900	-0.000189458	-2.0517e-05		429.803	-1900	-5.77785e-05	-8.2221e-06							429.803	-1900	-1.84064e-05	-1.83917e-06		429.803	-1900	-1.53057e-05	1.88588e-06		429.803	-1900	-6.33102e-06	-1.31414e-06		429.803	-1900	-2.90514e-06	7.59608e-08
414.813	-1800	-0.000190355	-1.60279e-05		414.813	-1800	-6.12372e-05	-3.47152e-06							414.813	-1800	-1.6176e-05	-3.17389e-06		414.813	-1800	-1.25862e-05	-9.66364e-07		414.813	-1800	-7.20878e-06	1.28689e-07		414.813	-1800	-3.06517e-06	-3.27105e-07
399.824	-1700	-0.000194588	-1.62957e-05		399.824	-1700	-6.45501e-05	-4.33199e-06							399.824	-1700	-1.68449e-05	-8.6068e-07		399.824	-1700	-1.4331e-05	-1.56688e-06		399.824	-1700	-7.67926e-06	-1.38565e-06		399.824	-1700	-3.16946e-06	-2.53961e-07
384.834	-1600	-0.000198568	-1.49261e-05		384.834	-1600	-6.16641e-05	-4.4816e-06							384.834	-1600	-1.8434e-05	-4.45322e-07		384.834	-1600	-1.50086e-05	-2.06906e-06		384.834	-1600	-6.25657e-06	-1.41117e-06		384.834	-1600	-2.45706e-06	-6.47929e-07
369.844	-1500	-0.000191574	-1.64884e-05		369.844	-1500	-6.4582e-05	-7.33678e-08							369.844	-1500	-1.83603e-05	-3.3579e-06		369.844	-1500	-1.51485e-05	-9.47426e-07		369.844	-1500	-7.25442e-06	-5.07612e-07		369.844	-1500	-3.19687e-06	1.03302e-06
354.855	-1400	-0.000197926	-1.38246e-05		354.855	-1400	-6.28458e-05	-3.32163e-06							354.855	-1400	-1.93067e-05	-2.92398e-07		354.855	-1400	-1.4447e-05	-9.5147e-07		354.855	-1400	-5.44391e-06	-2.27495e-06		354.855	-1400	-2.43675e-06	-1.67501e-07
339.865	-1300	-0.000197638	-1.96451e-05		339.865	-1300	-6.30274e-05	-5.43244e-06							339.865	-1300	-1.95912e-05	-4.42091e-06		339.865	-1300	-1.46406e-05	-2.12723e-06		339.865	-1300	-6.75864e-06	-2.72874e-07		339.865	-1300	-4.6977e-06	2.3848e-07
324.875	-1200	-0.000199787	-1.64395e-05		324.875	-1200	-6.80204e-05	-4.44718e-06							324.875	-1200	-1.54781e-05	-5.00175e-06		324.875	-1200	-1.61777e-05	-8.07621e-07		324.875	-1200	-5.87232e-06	1.48688e-06		324.875	-1200	-4.2977e-06	3.46482e-07
309.886	-1100	-0.000203111	-1.97787e-05		309.886	-1100	-6.58052e-05	-5.88948e-06							309.886	-1100	-1.6927e-05	-3.05401e-06		309.886	-1100	-1.17474e-05	-2.35003e-06		309.886	-1100	-5.46112e-06	-1.00667e-06		309.886	-1100	-2.41841e-06	2.08555e-07
294.896	-1000	-0.000202822	-1.4211e-05		294.896	-1000	-6.58104e-05	-8.34722e-06							294.896	-1000	-1.89499e-05	-3.70779e-06		294.896	-1000	-1.23682e-05	-2.69667e-06		294.896	-1000	-7.32337e-06	-5.22868e-07		294.896	-1000	-2.94991e-06	-7.3778e-07
279.907	-900	-0.000198561	-1.73714e-05		279.907	-900	-6.12442e-05	-5.0522e-06							279.907	-900	-1.78935e-05	-2.84172e-06		279.907	-900	-1.45231e-05	-1.68502e-06		279.907	-900	-7.22035e-06	6.16794e-09		279.907	-900	-2.87705e-06	-1.99899e-07
264.917	-800	-0.000198198	-2.34867e-05		264.917	-800	-6.674e-05	-5.26122e-06							264.917	-800	-1.80839e-05	-5.34865e-07		264.917	-800	-1.32523e-05	-6.00811e-07		264.917	-800	-6.677e-06	-7.40983e-07		264.917	-800	-2.31486e-06	-3.96874e-07
249.927	-700	-0.000200972	-1.65942e-05		249.927	-700	-6.24222e-05	-7.75295e-06							249.927	-700	-1.64812e-05	-2.72294e-06		249.927	-700	-1.4554e-05	-3.19918e-06		249.927	-700	-7.77591e-06	-1.25261e-06		249.927	-700	-3.23363e-06	-9.33087e-07
234.938	-600	-0.000199529	-1.84917e-05		234.938	-600	-6.3949e-05	-9.4797e-06							234.938	-600	-1.91331e-05	-2.20227e-06		234.938	-600	-1.63973e-05	-3.59252e-06		234.938	-600	-6.83055e-06	8.287e-07		234.938	-600	-3.13877e-06	-8.53415e-07
219.948	-500	-0.000210414	-2.436e-05		219.948	-500	-6.86144e-05	-6.45344e-06							219.948	-500	-2.04698e-05	-3.02923e-06		219.948	-500	-1.60081e-05	-3.51428e-06		219.948	-500	-7.18652e-06	8.18739e-07		219.948	-500	-3.32916e-06	1.85012e-08
204.958	-400	-0.000207226	-2.48692e-05		204.958	-400	-6.96283e-05	-4.41561e-06							204.958	-400	-2.17292e-05	-4.73041e-06		204.958	-400	-1.37181e-05	-2.80866e-06		204.958	-400	-6.45037e-06	1.88331e-06		204.958	-400	-2.67949e-06	-1.98532e-06
189.969	-300	-0.000207518	-2.69732e-05		189.969	-300	-6.64733e-05	-6.9341e-06							189.969	-300	-1.94743e-05	-1.37793e-06		189.969	-300	-1.32177e-05	-1.61469e-06		189.969	-300	-5.17758e-06	4.88286e-07		189.969	-300	-3.08713e-06	5.06304e-07
174.979	-200	-0.000205224	-2.2559e-05		174.979	-200	-6.74302e-05	-8.16808e-06							174.979	-200	-1.76788e-05	-2.9201e-06		174.979	-200	-1.51895e-05	-1.83462e-06		174.979	-200	-5.90243e-06	-7.52585e-07		174.979	-200	-3.45751e-06	-3.93183e-07
159.99	-100	-0.000213416	-1.8118e-05		159.99	-100	-6.79058e-05	-7.82359e-06							159.99	-100	-1.90623e-05	-1.38938e-06		159.99	-100	-1.72125e-05	-1.9924e-07		159.99	-100	-8.60328e-06	-8.54378e-07		159.99	-100	-2.99178e-06	-4.23643e-07
158.491	-90	-0.000215731	-1.78848e-05		158.491	-90	-6.70262e-05	-5.06918e-06							158.491	-90	-2.06107e-05	-3.9896e-06		158.491	-90	-1.73273e-05	-2.18044e-06		158.491	-90	-6.97818e-06	-1.79871e-06		158.491	-90	-2.75831e-06	-1.32372e-06
156.992	-80	-0.000211661	-2.3475e-05		156.992	-80	-6.91274e-05	-1.07916e-05							156.992	-80	-1.881e-05	-1.88523e-06		156.992	-80	-1.48387e-05	-9.3118e-07		156.992	-80	-8.59473e-06	-1.00771e-06		156.992	-80	-3.32876e-06	-3.05144e-07
155.493	-70	-0.000214956	-1.96134e-05		155.493	-70	-6.97381e-05	-6.28782e-06							155.493	-70	-1.97151e-05	-8.56346e-07		155.493	-70	-1.63399e-05	-2.15599e-06		155.493	-70	-8.38097e-06	-1.63047e-06		155.493	-70	-2.90935e-06	-3.79332e-07
153.994	-60	-0.000212959	-2.27238e-05		153.994	-60	-6.74197e-05	-8.64127e-06							153.994	-60	-1.79245e-05	-9.06023e-07		153.994	-60	-1.60398e-05	-2.26151e-06		153.994	-60	-8.26212e-06	-1.28465e-06		153.994	-60	-2.11305e-06	7.95319e-07
152.495	-50	-0.000212449	-2.44185e-05		152.495	-50	-6.5893e-05	-7.70021e-06							152.495	-50	-1.76775e-05	-1.83392e-06		152.495	-50	-1.61646e-05	-2.89448e-06		152.495	-50	-5.74343e-06	-1.77025e-06		152.495	-50	-2.84457e-06	-5.42176e-07
150.996	-40	-0.000209611	-2.26253e-05		150.996	-40	-6.87803e-05	-3.62914e-06							150.996	-40	-1.72176e-05	-9.78693e-07		150.996	-40	-1.46121e-05	-2.91757e-06		150.996	-40	-4.68193e-06	-5.60309e-07		150.996	-40	-3.83515e-06	-2.05814e-07
149.497	-30	-0.000208893	-2.121e-05		149.497	-30	-6.75023e-05	-7.41686e-06							149.497	-30	-1.87598e-05	-1.15121e-06		149.497	-30	-1.43479e-05	-8.65634e-07		149.497	-30	-5.62144e-06	-3.76538e-07		149.497	-30	-2.29521e-06	-7.76378e-08
147.998	-20	-0.000200708	-1.8975e-05		147.998	-20	-6.31497e-05	-8.25763e-06							147.998	-20	-1.4186e-05	-1.48429e-06		147.998	-20	-1.18577e-05	-2.81706e-06		147.998	-20	-5.62178e-06	-7.76352e-07		147.998	-20	-2.3806e-06	4.66807e-07
146.499	-10	-0.000186811	-1.79691e-05		146.499	-10	-5.48296e-05	-3.14999e-06							146.499	-10	-1.37272e-05	-3.24725e-07		146.499	-10	-1.23735e-05	-2.03609e-06		146.499	-10	-3.53347e-06	-7.7114e-07		146.499	-10	-2.64177e-06	-1.43685e-07
145	0	-0.000174017	-1.44457e-05		145	0	-4.97644e-05	-3.3603e-06							145	0	-1.08999e-05	-5.03129e-07		145	0	-7.99154e-06	-1.69475e-06		145	0	-3.24446e-06	1.1857e-06		145	0	-1.00924e-06	5.12216e-07
143.501	10	-0.000168813	-1.49826e-05		143.501	10	-4.86024e-05	-1.78859e-06							143.501	10	-9.52292e-06	-3.03842e-06		143.501	10	-9.30394e-06	-6.97012e-07		143.501	10	-2.23504e-06	-1.12806e-06		143.501	10	-1.10662e-06	3.37973e-07
142.002	20	-0.000164712	-1.29614e-05		142.002	20	-4.41191e-05	-5.75891e-06							142.002	20	-8.21868e-06	1.28347e-06		142.002	20	-6.62351e-06	-6.91319e-07		142.002	20	-9.91238e-07	7.56267e-07		142.002	20	-1.47025e-06	-1.31391e-08
140.503	30	-0.000169197	-1.50949e-05		140.503	30	-3.9455e-05	-3.23639e-06							140.503	30	-6.35417e-06	-1.60021e-06		140.503	30	-5.64276e-06	-4.04688e-07		140.503	30	-1.32984e-06	-1.47911e-06		140.503	30	-1.23943e-06	1.36603e-06
139.004	40	-0.000166139	-1.66699e-05		139.004	40	-4.19123e-05	-7.42218e-06							139.004	40	-6.99529e-06	-3.74624e-06		139.004	40	-5.23447e-06	1.8779e-06		139.004	40	-2.19558e-06	-3.17968e-07		139.004	40	-5.73262e-07	-3.32541e-07
137.505	50	-0.000158004	-1.32864e-05		137.505	50	-3.70109e-05	-2.89392e-06							137.505	50	-1.01201e-05	6.21477e-07		137.505	50	-3.26531e-06	-7.46073e-07		137.505	50	3.38247e-08	1.51621e-06		137.505	50	1.17456e-06	-6.40057e-07
136.006	60	-0.000162149	-1.19523e-05		136.006	60	-3.6772e-05	-3.0601e-06							136.006	60	-8.6095e-06	-2.14301e-06		136.006	60	-5.72326e-06	-1.74951e-06		136.006	60	-2.15248e-06	1.65257e-07		136.006	60	-1.76809e-07	-5.97884e-07
134.507	70	-0.000155846	-1.01654e-05		134.507	70	-3.6521e-05	-1.81213e-06							134.507	70	-7.6053e-06	6.03347e-07		134.507	70	-6.11961e-06	1.49643e-06		134.507	70	-5.00566e-07	5.10254e-07		134.507	70	-1.45722e-06	4.21837e-07
133.008	80	-0.000155902	-8.42924e-06		133.008	80	-3.47194e-05	-6.71438e-07							133.008	80	-4.73046e-06	1.64946e-07		133.008	80	-4.53087e-06	2.12872e-06		133.008	80	-1.88987e-06	-3.14176e-07		133.008	80	-4.40327e-07	-8.39816e-07
131.509	90	-0.000156728	-9.8211e-06		131.509	90	-3.7408e-05	-6.47863e-06							131.509	90	-6.37341e-06	-1.24403e-06		131.509	90	-4.70024e-06	2.72347e-06		131.509	90	-2.27379e-06	1.26686e-06		131.509	90	1.32607e-07	-4.13731e-07
130.01	100	-0.00015603	-1.49742e-05		130.01	100	-3.85321e-05	-3.45294e-06							130.01	100	-5.78022e-06	1.30534e-06		130.01	100	-2.80907e-06	-1.08945e-06		130.01	100	-1.59877e-06	-4.76865e-08		130.01	100	4.81238e-08	-6.84246e-07
115.021	200	-0.000154796	-1.33341e-05		115.021	200	-3.25886e-05	2.91939e-07							115.021	200	-9.86375e-06	-2.34734e-06		115.021	200	-4.81617e-06	-1.06051e-06		115.021	200	1.04527e-06	3.89711e-07		115.021	200	2.67833e-07	-1.17539e-06
100.031	300	-0.000155108	-1.31483e-05		100.031	300	-3.57554e-05	-5.60981e-06							100.031	300	-4.30731e-06	-9.54301e-08		100.031	300	-4.42419e-06	1.10708e-06		100.031	300	-9.32737e-07	3.89445e-07		100.031	300	2.79358e-07	-6.78035e-07
85.0415	400	-0.000153924	-1.57335e-05		85.0415	400	-3.75251e-05	-4.21739e-06							85.0415	400	-5.89862e-06	-5.4022e-06		85.0415	400	-2.80498e-06	5.38823e-07		85.0415	400	2.51278e-07	-7.06922e-07		85.0415	400	-7.16772e-07	-8.27235e-07
70.0519	500	-0.000151763	-9.27827e-06		70.0519	500	-3.26201e-05	-3.5026e-06							70.0519	500	-8.6507e-06	-1.43975e-07		70.0519	500	-3.22547e-06	-5.96473e-07		70.0519	500	-1.03272e-06	7.54987e-07		70.0519	500	8.60731e-07	9.79447e-07
55.0623	600	-0.000146401	-2.02394e-05		55.0623	600	-3.42397e-05	2.7326e-06							55.0623	600	-9.02839e-06	1.89135e-08		55.0623	600	-4.44039e-06	-2.53172e-07		55.0623	600	-9.13337e-07	-2.69473e-07		55.0623	600	1.11772e-07	8.79377e-07
40.0726	700	-0.000149144	-1.45067e-05		40.0726	700	-3.32035e-05	-3.03124e-07							40.0726	700	-6.77914e-06	-3.10771e-06		40.0726	700	-7.06353e-06	5.39486e-07		40.0726	700	-4.11544e-08	1.20757e-07		40.0726	700	5.13864e-08	1.03392e-08
25.083	800	-0.000151193	-1.60181e-05		25.083	800	-3.59659e-05	-4.27695e-06							25.083	800	-6.08711e-06	1.2689e-06		25.083	800	-5.80609e-06	1.87433e-06		25.083	800	6.37679e-07	-1.00816e-07		25.083	800	-8.65776e-07	-5.87704e-07
10.0934	900	-0.000153345	-1.32502e-05		10.0934	900	-3.65829e-05	-2.35743e-06							10.0934	900	-5.29517e-06	2.15194e-06		10.0934	900	-3.05485e-06	2.41649e-06		10.0934	900	-1.85403e-06	7.43926e-07		10.0934	900	-2.37681e-07	-8.25851e-07
-4.89623	1000	-0.000154884	-1.4852e-05		-4.89623	1000	-3.68398e-05	1.23773e-06							-4.89623	1000	-6.63698e-06	3.14108e-07		-4.89623	1000	-2.92618e-06	-2.72877e-07		-4.89623	1000	-5.63362e-07	-1.00427e-06		-4.89623	1000	9.64454e-07	1.12759e-06
744.585	-4000	-0.000170204	-1.04723e-05		744.585	-4000	-5.5917e-05	-3.80256e-06							744.585	-4000	-1.468e-05	-2.30556e-06		744.585	-4000	-1.1038e-05	-1.65981e-06		744.585	-4000	-5.56193e-06	1.16254e-06		744.585	-4000	-1.9128e-06	-1.25945e-06
729.595	-3900	-0.000171456	-1.56014e-05		729.595	-3900	-5.56028e-05	-4.23396e-06							729.595	-3900	-1.55783e-05	-3.94164e-07		729.595	-3900	-1.24569e-05	1.76198e-06		729.595	-3900	-5.99102e-06	-4.26604e-07		729.595	-3900	-2.23907e-06	-1.54436e-06
714.606	-3800	-0.000172101	-1.27731e-05		714.606	-3800	-5.07023e-05	-6.75313e-06							714.606	-3800	-1.61011e-05	-4.518e-08		714.606	-3800	-9.76638e-06	-7.51111e-07		714.606	-3800	-6.48983e-06	-1.0893e-06		714.606	-3800	-1.89511e-06	-1.45642e-06
699.616	-3700	-0.000171961	-1.2452e-05		699.616	-3700	-5.25178e-05	-3.42378e-06							699.616	-3700	-1.29932e-05	-1.92151e-06		699.616	-3700	-1.12101e-05	-9.51908e-07		699.616	-3700	-4.89403e-06	-9.63728e-07		699.616	-3700	-1.81003e-06	-1.3509e-06
684.626	-3600	-0.00016835	-1.2318e-05		684.626	-3600	-5.2993e-05	-3.50625e-06							684.626	-3600	-1.63385e-05	1.17435e-06		684.626	-3600	-1.21988e-05	2.25048e-07		684.626	-3600	-6.09697e-06	-1.54434e-06		684.626	-3600	-2.61576e-06	-1.29295e-06
669.637	-3500	-0.00016943	-1.46672e-05		669.637	-3500	-5.13646e-05	-1.66801e-06							669.637	-3500	-1.33459e-05	-2.79016e-07		669.637	-3500	-1.34064e-05	8.14888e-07		669.637	-3500	-6.00419e-06	2.00518e-07		669.637	-3500	-1.60526e-06	-2.20006e-07
654.647	-3400	-0.000176673	-1.5233e-05		654.647	-3400	-5.06131e-05	-5.21308e-06							654.647	-3400	-1.6605e-05	-2.46734e-06		654.647	-3400	-1.05393e-05	-7.3367e-07		654.647	-3400	-6.97469e-06	-1.17979e-06		654.647	-3400	-2.25865e-06	1.34049e-07
639.658	-3300	-0.000174805	-1.04193e-05		639.658	-3300	-5.36849e-05	-6.83803e-06							639.658	-3300	-1.7528e-05	-3.88881e-06		639.658	-3300	-1.3136e-05	-4.3505e-06		639.658	-3300	-6.68104e-06	-7.45653e-07		639.658	-3300	-1.93541e-06	6.57674e-07
624.668	-3200	-0.000183542	-1.4901e-05		624.668	-3200	-5.37415e-05	-3.72916e-06							624.668	-3200	-1.72346e-05	-5.3081e-07		624.668	-3200	-1.017e-05	-5.98451e-07		624.668	-3200	-6.94887e-06	-1.01731e-06		624.668	-3200	-2.36145e-06	8.63899e-07
609.678	-3100	-0.000173066	-1.40237e-05		609.678	-3100	-5.95534e-05	-8.44933e-06							609.678	-3100	-1.96433e-05	-3.09339e-06		609.678	-3100	-1.16959e-05	4.27983e-08		609.678	-3100	-5.45806e-06	-1.06907e-06		609.678	-3100	-2.56385e-06	-1.06484e-06
594.689	-3000	-0.000173965	-9.99633e-06		594.689	-3000	-5.42102e-05	-4.66853e-06							594.689	-3000	-1.75863e-05	-8.61031e-07		594.689	-3000	-1.24608e-05	-3.04695e-06		594.689	-3000	-6.51627e-06	2.83973e-07		594.689	-3000	-2.94453e-06	-1.13748e-06
579.699	-2900	-0.000176917	-8.01901e-06		579.699	-2900	-5.3682e-05	-5.94911e-06							579.699	-2900	-1.94738e-05	-3.46404e-07		579.699	-2900	-1.24305e-05	2.52109e-07		579.699	-2900	-6.15825e-06	-2.9432e-07		579.699	-2900	-2.65704e-06	-6.56621e-08
564.709	-2800	-0.000183999	-1.51711e-05		564.709	-2800	-5.75697e-05	-7.98277e-06							564.709	-2800	-1.71607e-05	-2.02017e-07		564.709	-2800	-1.13156e-05	4.77139e-08		564.709	-2800	-6.36273e-06	-2.24291e-06		564.709	-2800	-2.28165e-06	-6.8807e-07
549.72	-2700	-0.000180975	-1.85955e-05		549.72	-2700	-5.94639e-05	-2.66666e-06							549.72	-2700	-1.86816e-05	-6.86577e-07		549.72	-2700	-1.24096e-05	-3.65998e-06		549.72	-2700	-6.40171e-06	-8.88955e-07		549.72	-2700	-2.42654e-06	-1.54192e-06
534.73	-2600	-0.000189591	-1.70591e-05		534.73	-2600	-5.99269e-05	-3.98749e-06							534.73	-2600	-1.94932e-05	-1.31087e-06		534.73	-2600	-1.43385e-05	1.26383e-07		534.73	-2600	-6.95076e-06	-5.95306e-07		534.73	-2600	-2.70306e-06	-7.0583e-09
519.741	-2500	-0.000187651	-2.23306e-05		519.741	-2500	-6.22403e-05	-6.52026e-06							519.741	-2500	-1.88567e-05	1.18491e-06		519.741	-2500	-1.37649e-05	-2.32717e-06		519.741	-2500	-5.23377e-06	-6.80977e-07		519.741	-2500	-3.15223e-06	-2.55391e-10
504.751	-2400	-0.000187897	-1.35156e-05		504.751	-2400	-5.76892e-05	-7.2319e-06							504.751	-2400	-1.8735e-05	-3.45897e-06		504.751	-2400	-1.10792e-05	2.52167e-06		504.751	-2400	-5.61156e-06	-1.70252e-06		504.751	-2400	-2.9059e-06	-8.7337e-07
489.761	-2300	-0.000180953	-1.58492e-05		489.761	-2300	-5.6215e-05	-5.44302e-06							489.761	-2300	-1.85689e-05	-5.37532e-06		489.761	-2300	-1.32604e-05	-1.25882e-06		489.761	-2300	-6.40488e-06	3.1577e-07		489.761	-2300	-1.97946e-06	9.84893e-07
474.772	-2200	-0.000180718	-1.5295e-05		474.772	-2200	-5.92676e-05	-2.10494e-06							474.772	-2200	-1.70595e-05	-1.70098e-06		474.772	-2200	-1.51746e-05	-2.07031e-06		474.772	-2200	-5.17528e-06	1.00938e-06		474.772	-2200	-2.28854e-06	-8.60879e-07
459.782	-2100	-0.000179604	-1.62878e-05		459.782	-2100	-5.6305e-05	-5.69462e-06							459.782	-2100	-1.83914e-05	5.12561e-07		459.782	-2100	-1.30965e-05	-1.13606e-07		459.782	-2100	-5.71045e-06	-9.91558e-07		459.782	-2100	-2.73318e-06	2.38943e-07
444.792	-2000	-0.000184753	-1.45449e-05		444.792	-2000	-5.67608e-05	-3.72447e-06							444.792	-2000	-1.47462e-05	4.0108e-07		444.792	-2000	-9.46788e-06	-2.55366e-06		444.792	-2000	-6.484e-06	-2.50117e-07		444.792	-2000	-2.44235e-06	-9.59824e-07
429.803	-1900	-0.000189999	-1.14326e-05		429.803	-1900	-6.32537e-05	-6.87687e-06							429.803	-1900	-1.82201e-05	-8.52729e-08		429.803	-1900	-1.39749e-05	-2.78178e-06		429.803	-1900	-7.03348e-06	-1.69704e-06		429.803	-1900	-3.00286e-06	-8.65904e-07
414.813	-1800	-0.000190876	-2.24776e-05		414.813	-1800	-6.36169e-05	-1.8265e-06							414.813	-1800	-1.71797e-05	-3.29472e-06		414.813	-1800	-1.04492e-05	5.00014e-07		414.813	-1800	-5.67108e-06	-1.04719e-06		414.813	-1800	-3.48166e-06	-4.98386e-07
399.824	-1700	-0.000193409	-1.55043e-05		399.824	-1700	-6.11524e-05	-1.13061e-05							399.824	-1700	-1.60743e-05	-8.3624e-07		399.824	-1700	-1.24065e-05	-1.79614e-07		399.824	-1700	-5.88921e-06	-8.59211e-07		399.824	-1700	-1.9835e-06	7.54372e-08
384.834	-1600	-0.000200415	-2.25326e-05		384.834	-1600	-6.63622e-05	-5.56232e-06							384.834	-1600	-1.64805e-05	-1.8892e-06		384.834	-1600	-1.24004e-05	-4.37003e-06		384.834	-1600	-6.61002e-06	-8.86526e-07		384.834	-1600	-3.32155e-06	-2.45266e-07
369.844	-1500	-0.000189714	-1.91123e-05		369.844	-1500	-5.9886e-05	-7.34379e-06							369.844	-1500	-2.30513e-05	-3.62187e-06		369.844	-1500	-1.19096e-05	-2.41981e-07		369.844	-1500	-6.08119e-06	2.04319e-07		369.844	-1500	-3.77087e-06	9.69553e-08
354.855	-1400	-0.00019661	-1.65121e-05		354.855	-1400	-6.77799e-05	-1.02491e-05							354.855	-1400	-1.99286e-05	-1.67421e-06		354.855	-1400	-1.41033e-05	-2.52941e-06		354.855	-1400	-5.62638e-06	-1.45703e-06		354.855	-1400	-2.84047e-06	8.18329e-07
339.865	-1300	-0.00019792	-2.18188e-05		339.865	-1300	-6.6889e-05	-4.58196e-06							339.865	-1300	-1.61952e-05	-2.04467e-06		339.865	-1300	-1.38178e-05	-2.38298e-06		339.865	-1300	-6.72782e-06	3.42294e-07		339.865	-1300	-2.65758e-06	-5.76027e-07
324.875	-1200	-0.000195805	-2.18583e-05		324.875	-1200	-6.78647e-05	-7.80272e-06							324.875	-1200	-1.7387e-05	-3.58883e-07		324.875	-1200	-1.37348e-05	-1.09196e-06		324.875	-1200	-7.64372e-06	6.29038e-07		324.875	-1200	-3.37441e-06	-1.69023e-06
309.886	-1100	-0.000198464	-1.54037e-05		309.886	-1100	-6.47831e-05	-4.3565e-06							309.886	-1100	-1.87877e-05	-3.85897e-06		309.886	-1100	-1.31816e-05	2.38756e-07		309.886	-1100	-7.75386e-06	-1.86143e-06		309.886	-1100	-3.1032e-06	9.32799e-08
294.896	-1000	-0.000203631	-1.52497e-05		294.896	-1000	-6.71251e-05	-6.7837e-06							294.896	-1000	-1.93505e-05	-5.69332e-07		294.896	-1000	-1.47173e-05	-3.51844e-06		294.896	-1000	-5.75534e-06	-9.71902e-07		294.896	-1000	-3.54651e-06	-9.97446e-07
279.907	-900	-0.000204041	-1.59969e-05		279.907	-900	-6.63186e-05	-8.62926e-06							279.907	-900	-1.752e-05	-3.72462e-06		279.907	-900	-1.53784e-05	-6.19848e-07		279.907	-900	-6.67779e-06	1.15753e-06		279.907	-900	-3.00275e-06	-1.33069e-06
264.917	-800	-0.000201488	-1.5142e-05		264.917	-800	-6.29871e-05	-4.097e-06							264.917	-800	-2.06701e-05	-1.56493e-06		264.917	-800	-1.45162e-05	-2.36596e-06		264.917	-800	-5.52607e-06	-9.56781e-07		264.917	-800	-3.02681e-06	3.69792e-07
249.927	-700	-0.00020089	-1.94744e-05		249.927	-700	-6.35529e-05	-7.55869e-06							249.927	-700	-2.02594e-05	-3.08666e-06		249.927	-700	-1.40734e-05	-1.48773e-06		249.927	-700	-7.74717e-06	-2.59488e-07		249.927	-700	-2.90412e-06	-7.242e-07
234.938	-600	-0.000208849	-1.97921e-05		234.938	-600	-6.60851e-05	-8.01183e-06							234.938	-600	-1.88708e-05	-1.74717e-06		234.938	-600	-1.36532e-05	-4.86232e-07		234.938	-600	-6.23842e-06	-2.79055e-08		234.938	-600	-2.60791e-06	-4.87991e-08
219.948	-500	-0.000209748	-1.71449e-05		219.948	-500	-6.69443e-05	-6.41468e-06							219.948	-500	-2.07558e-05	-2.08417e-06		219.948	-500	-1.86932e-05	-1.31272e-06		219.948	-500	-7.8131e-06	1.00466e-06		219.948	-500	-3.02362e-06	-4.51521e-08
204.958	-400	-0.000203109	-1.33253e-05		204.958	-400	-6.745e-05	-6.78272e-06							204.958	-400	-2.16548e-05	-8.05861e-07		204.958	-400	-1.31273e-05	-1.66139e-06		204.958	-400	-8.3586e-06	-1.17604e-06		204.958	-400	-3.40835e-06	7.16345e-07
189.969	-300	-0.000204744	-2.16768e-05		189.969	-300	-6.82207e-05	-8.41939e-06							189.969	-300	-1.67702e-05	6.63687e-07		189.969	-300	-1.53445e-05	-5.2323e-06		189.969	-300	-6.1908e-06	-1.68549e-06		189.969	-300	-2.95427e-06	-6.00307e-07
174.979	-200	-0.000211356	-2.33637e-05		174.979	-200	-6.95329e-05	-9.84802e-06							174.979	-200	-1.93832e-05	-2.62932e-06		174.979	-200	-1.38492e-05	-6.0604e-06		174.979	-200	-6.36854e-06	-1.79764e-06		174.979	-200	-2.69857e-06	7.36322e-08
159.99	-100	-0.000213359	-1.95215e-05		159.99	-100	-7.07558e-05	-5.73216e-06							159.99	-100	-1.82863e-05	-3.47422e-06		159.99	-100	-1.40522e-05	-1.49349e-06		159.99	-100	-7.23417e-06	-5.42116e-07		159.99	-100	-3.30448e-06	1.72573e-07
158.491	-90	-0.000209373	-2.31446e-05		158.491	-90	-6.89657e-05	-5.79261e-06							158.491	-90	-1.81359e-05	-4.7682e-06		158.491	-90	-1.69688e-05	-3.2341e-07		158.491	-90	-8.09369e-06	-1.80054e-06		158.491	-90	-3.84584e-06	-5.18192e-07
156.992	-80	-0.000219047	-2.5848e-05		156.992	-80	-7.25058e-05	-5.95672e-06							156.992	-80	-2.05489e-05	-8.28057e-07		156.992	-80	-1.55597e-05	-1.26905e-06		156.992	-80	-7.53368e-06	-2.17792e-07		156.992	-80	-2.45609e-06	-1.5858e-07
155.493	-70	-0.000209778	-2.59027e-05		155.493	-70	-6.98237e-05	-1.23349e-05							155.493	-70	-1.90069e-05	-3.15971e-06		155.493	-70	-1.42844e-05	5.59033e-07		155.493	-70	-8.03619e-06	-3.7263e-07		155.493	-70	-2.55311e-06	-9.94266e-07
153.994	-60	-0.000208087	-2.29876e-05		153.994	-60	-6.87553e-05	-8.60697e-06							153.994	-60	-2.16515e-05	-3.16684e-06		153.994	-60	-1.537e-05	1.23061e-07		153.994	-60	-6.31703e-06	-3.29192e-07		153.994	-60	-4.11942e-06	-1.61853e-07
152.495	-50	-0.000207093	-1.50509e-05		152.495	-50	-7.00292e-05	-9.23047e-06							152.495	-50	-2.03752e-05	-4.79127e-06		152.495	-50	-1.45333e-05	-8.6535e-07		152.495	-50	-8.35695e-06	-4.62738e-07		152.495	-50	-3.09882e-06	-7.05991e-07
150.996	-40	-0.000208861	-1.84816e-05		150.996	-40	-6.53767e-05	-8.09206e-06							150.996	-40	-1.99009e-05	-1.69134e-06		150.996	-40	-1.48196e-05	-1.01785e-06		150.996	-40	-7.58128e-06	-5.33236e-07		150.996	-40	-2.78277e-06	-1.74619e-06
149.497	-30	-0.000206145	-1.80814e-05		149.497	-30	-6.57239e-05	-7.67835e-06							149.497	-30	-1.65146e-05	1.17558e-07		149.497	-30	-1.40947e-05	-2.60459e-06		149.497	-30	-7.19215e-06	2.55687e-07		149.497	-30	-3.36843e-06	-8.86912e-07
147.998	-20	-0.000196223	-2.16678e-05		147.998	-20	-6.08593e-05	-8.56942e-06							147.998	-20	-1.88665e-05	-2.39649e-06		147.998	-20	-1.30042e-05	-2.31568e-06		147.998	-20	-3.9806e-06	-5.18679e-08		147.998	-20	-1.67463e-06	-3.00272e-07
146.499	-10	-0.000190702	-1.92564e-05		146.499	-10	-5.1714e-05	-7.18995e-06							146.499	-10	-1.40574e-05	-5.08021e-07		146.499	-10	-1.04037e-05	-8.30354e-07		146.499	-10	-5.27476e-06	6.16757e-08		146.499	-10	-1.77211e-06	3.79583e-07
145	0	-0.000175614	-1.97108e-05		145	0	-4.87803e-05	-3.73122e-06							145	0	-1.28e-05	-2.29668e-06		145	0	-8.00981e-06	-3.92489e-07		145	0	-3.26177e-06	-5.92969e-07		145	0	-8.46587e-07	3.79343e-07
143.501	10	-0.0001725	-1.55032e-05		143.501	10	-4.09506e-05	-6.55923e-06							143.501	10	-1.00424e-05	1.20562e-07		143.501	10	-9.95151e-06	-1.62573e-06		143.501	10	-3.47325e-06	-7.95972e-07		143.501	10	-8.27621e-07	7.48966e-07
142.002	20	-0.00016522	-1.37169e-05		142.002	20	-4.44093e-05	-7.17879e-07							142.002	20	-9.77366e-06	-1.37069e-06		142.002	20	-5.65805e-06	3.36987e-07		142.002	20	-1.75785e-06	-3.96322e-07		142.002	20	-1.19082e-06	3.89976e-07
140.503	30	-0.000166014	-1.80438e-05		140.503	30	-4.33695e-05	-8.5611e-06							140.503	30	-8.63099e-06	-2.10103e-06		140.503	30	-5.73781e-06	-1.46826e-06		140.503	30	-2.53883e-06	-1.17587e-06		140.503	30	-3.41331e-07	-1.66584e-06
139.004	40	-0.000167954	-7.90021e-06		139.004	40	-3.8233e-05	-3.31171e-06							139.004	40	-7.56224e-06	3.2084e-07		139.004	40	-7.19288e-06	7.31293e-07		139.004	40	-2.97789e-06	-4.96491e-07		139.004	40	-9.70196e-07	-1.9809e-07
137.505	50	-0.00015549	-1.36693e-05		137.505	50	-3.9292e-05	-7.52534e-06							137.505	50	-1.00132e-05	2.09226e-06		137.505	50	-5.08978e-06	1.32912e-06		137.505	50	-1.2319e-06	-2.17288e-07		137.505	50	-9.71903e-07	7.88122e-07
136.006	60	-0.00015754	-1.78951e-05		136.006	60	-3.5879e-05	-3.66099e-06							136.006	60	-6.5957e-06	-2.59245e-06		136.006	60	-4.74687e-06	2.10704e-06		136.006	60	3.207e-07	-5.25957e-07		136.006	60	-1.11774e-07	-1.38787e-06
134.507	70	-0.000158583	-1.11582e-05		134.507	70	-3.54288e-05	-1.41071e-06							134.507	70	-6.72149e-06	-7.99992e-07		134.507	70	-3.43498e-06	8.65026e-07		134.507	70	-2.33461e-06	1.9764e-07		134.507	70	3.18685e-07	-5.81467e-07
133.008	80	-0.000153196	-9.11908e-06		133.008	80	-3.65289e-05	-5.53238e-06							133.008	80	-6.44614e-06	3.33129e-06		133.008	80	-4.00272e-06	5.42745e-07		133.008	80	-1.52602e-06	9.07892e-08		133.008	80	3.47965e-07	-1.84159e-07
131.509	90	-0.000153517	-1.70579e-05		131.509	90	-3.60174e-05	-4.62871e-06							131.509	90	-7.15642e-06	9.32368e-08		131.509	90	-4.41261e-06	-2.47284e-06		131.509	90	-5.94375e-07	-8.29368e-07		131.509	90	-7.79462e-07	-2.71764e-07
130.01	100	-0.000149303	-1.39146e-05		130.01	100	-3.76256e-05	-1.20456e-06							130.01	100	-6.67467e-06	2.40162e-06		130.01	100	-3.24931e-06	8.62344e-07		130.01	100	-6.02958e-07	-5.45514e-07		130.01	100	2.17966e-07	-1.24539e-06
115.021	200	-0.000153529	-1.28424e-05		115.021	200	-3.64006e-05	-3.41285e-06							115.021	200	-8.39671e-06	2.16474e-06		115.021	200	-5.12254e-06	-3.6758e-07		115.021	200	-1.41819e-06	1.29202e-06		115.021	200	8.88648e-08	-2.36178e-07
100.031	300	-0.000156878	-1.30578e-05		100.031	300	-3.92863e-05	-4.8549e-06							100.031	300	-6.56459e-06	-1.10393e-06		100.031	300	-2.86097e-06	-4.57466e-07		100.031	300	-7.6494e-07	6.00264e-07		100.031	300	7.1034e-07	-6.67909e-07
85.0415	400	-0.000156047	-1.04502e-05		85.0415	400	-4.02335e-05	-3.13812e-06							85.0415	400	-6.21995e-06	3.8144e-06		85.0415	400	-3.76723e-06	-8.38022e-07		85.0415	400	-3.15917e-06	-1.0549e-06		85.0415	400	1.30582e-06	1.50432e-08
70.0519	500	-0.000157893	-1.4126e-05		70.0519	500	-3.82402e-05	-1.71038e-06							70.0519	500	-6.4507e-06	-1.72323e-06		70.0519	500	-4.17617e-06	-1.21318e-06		70.0519	500	-1.35458e-06	-5.46358e-07		70.0519	500	1.61713e-08	3.43631e-07
55.0623	600	-0.000155019	-1.26177e-05		55.0623	600	-3.3477e-05	-3.4543e-06							55.0623	600	-8.01411e-06	-1.77646e-06		55.0623	600	-2.97764e-06	-1.11991e-06		55.0623	600	-1.72025e-07	1.67987e-07		55.0623	600	-4.30964e-08	-2.7745e-07
40.0726	700	-0.000149022	-1.20642e-05		40.0726	700	-3.67281e-05	-2.58918e-06							40.0726	700	-9.33357e-06	-3.19894e-06		40.0726	700	-5.60768e-06	5.56814e-08		40.0726	700	4.93691e-07	-3.08169e-07		40.0726	700	-3.9947e-07	8.93246e-07
25.083	800	-0.000155725	-1.3654e-05		25.083	800	-3.44637e-05	-4.44464e-06							25.083	800	-5.69627e-06	-1.63594e-06		25.083	800	-5.73006e-06	-8.21223e-07		25.083	800	-1.0465e-06	-2.27805e-07		25.083	800	-1.51994e-06	1.45806e-07
10.0934	900	-0.00015624	-1.7936e-05		10.0934	900	-3.68865e-05	-2.67751e-06							10.0934	900	-6.2409e-06	-2.25886e-06		10.0934	900	-2.55337e-06	-4.11209e-07		10.0934	900	-1.54462e-06	-1.03609e-06		10.0934	900	-2.33025e-07	-5.84963e-07
-4.89623	1000	-0.000150563	-1.38702e-05		-4.89623	1000	-3.43888e-05	-2.14211e-06							-4.89623	1000	-7.58136e-06	-2.09266e-06		-4.89623	1000	-2.13145e-06	-1.22771e-06		-4.89623	1000	-8.17234e-07	-1.85967e-06		-4.89623	1000	-1.0155e-06	-9.11165e-08
744.585	-4000	-0.000163764	-1.40683e-05		744.585	-4000	-5.29026e-05	-6.41838e-06							744.585	-4000	-1.62244e-05	-2.72201e-06		744.585	-4000	-9.74745e-06	-1.07747e-06		744.585	-4000	-6.07162e-06	1.26939e-07		744.585	-4000	-2.41362e-06	-8.4652e-07
729.595	-3900	-0.000175044	-1.52343e-05		729.595	-3900	-5.4057e-05	-9.93862e-06							729.595	-3900	-1.49423e-05	-2.1051e-06		729.595	-3900	-1.16467e-05	-4.03099e-06		729.595	-3900	-4.57711e-06	-1.51603e-06		729.595	-3900	-2.81894e-06	-5.63144e-07
714.606	-3800	-0.000172942	-2.03092e-05		714.606	-3800	-5.27333e-05	-9.75945e-06							714.606	-3800	-1.64537e-05	-2.97712e-07		714.606	-3800	-1.00854e-05	-9.43907e-07		714.606	-3800	-5.79738e-06	-1.38672e-06		714.606	-3800	-4.17521e-06	-7.63982e-07
699.616	-3700	-0.00017268	-1.27582e-05		699.616	-3700	-5.60329e-05	-2.4418e-06							699.616	-3700	-1.33307e-05	-3.36946e-06		699.616	-3700	-1.3065e-05	-4.09273e-07		699.616	-3700	-5.38501e-06	5.32079e-07		699.616	-3700	-2.39238e-06	1.67919e-07
684.626	-3600	-0.00017493	-1.88323e-05		684.626	-3600	-5.51662e-05	-3.78903e-06							684.626	-3600	-1.74232e-05	-3.2255e-06		684.626	-3600	-1.23129e-05	-2.95964e-06		684.626	-3600	-5.4889e-06	-9.62355e-07		684.626	-3600	-1.29577e-06	-1.22518e-06
669.637	-3500	-0.000175545	-1.62862e-05		669.637	-3500	-5.96158e-05	-7.24051e-06							669.637	-3500	-1.4939e-05	-2.83689e-06		669.637	-3500	-1.12426e-05	-4.58396e-08		669.637	-3500	-6.28695e-06	-7.2684e-07		669.637	-3500	-2.89688e-06	9.91127e-07
654.647	-3400	-0.000178107	-1.34745e-05		654.647	-3400	-5.58104e-05	-3.10141e-06							654.647	-3400	-1.69327e-05	-7.2181e-08		654.647	-3400	-1.55405e-05	1.69671e-07		654.647	-3400	-6.44743e-06	-9.9795e-07		654.647	-3400	-2.30843e-06	-5.68031e-07
639.658	-3300	-0.000177548	-1.82912e-05		639.658	-3300	-5.66795e-05	-1.93367e-06							639.658	-3300	-1.7802e-05	-6.05202e-07		639.658	-3300	-8.97645e-06	-7.09948e-07		639.658	-3300	-5.86858e-06	-8.08004e-07		639.658	-3300	-1.61639e-06	-8.65825e-07
624.668	-3200	-0.000178419	-1.06799e-05		624.668	-3200	-6.0497e-05	-7.63441e-06							624.668	-3200	-1.77917e-05	-1.40279e-06		624.668	-3200	-1.21013e-05	5.19271e-07		624.668	-3200	-4.22565e-06	-1.18199e-06		624.668	-3200	-1.91103e-06	-8.68236e-07
609.678	-3100	-0.00018133	-1.61059e-05		609.678	-3100	-5.59199e-05	-7.00596e-06							609.678	-3100	-1.72956e-05	-7.15216e-07		609.678	-3100	-1.08316e-05	-1.11099e-06		609.678	-3100	-7.35215e-06	-4.84146e-07		609.678	-3100	-2.27005e-06	-6.60491e-07
594.689	-3000	-0.000179652	-1.29175e-05		594.689	-3000	-5.64221e-05	-6.94552e-06							594.689	-3000	-1.3819e-05	1.09896e-06		594.689	-3000	-1.16336e-05	9.40069e-07		594.689	-3000	-4.1689e-06	-1.7696e-06		594.689	-3000	-2.51462e-06	7.42956e-07
579.699	-2900	-0.000184999	-1.25304e-05		579.699	-2900	-5.99554e-05	-5.94605e-06							579.699	-2900	-1.85585e-05	-2.44603e-06		579.699	-2900	-1.15589e-05	2.06263e-06		579.699	-2900	-4.47137e-06	-1.40422e-06		579.699	-2900	-3.13009e-06	-6.48977e-07
564.709	-2800	-0.000180737	-1.46627e-05		564.709	-2800	-5.8685e-05	-2.6733e-07							564.709	-2800	-2.10863e-05	-3.44722e-07		564.709	-2800	-1.57505e-05	-2.27536e-06		564.709	-2800	-5.35031e-06	-6.27034e-07		564.709	-2800	-3.04022e-06	-4.82751e-08
549.72	-2700	-0.000181884	-1.22634e-05		549.72	-2700	-6.54045e-05	-6.93137e-06							549.72	-2700	-1.91655e-05	-3.49633e-06		549.72	-2700	-1.35386e-05	-2.28789e-06		549.72	-2700	-6.73351e-06	8.50185e-08		549.72	-2700	-3.06564e-06	4.44436e-07
534.73	-2600	-0.000187146	-1.75385e-05		534.73	-2600	-6.133e-05	-1.49809e-06							534.73	-2600	-1.97001e-05	-3.81541e-06		534.73	-2600	-1.33355e-05	1.05959e-06		534.73	-2600	-7.42344e-06	-3.77733e-07		534.73	-2600	-2.3351e-06	-2.34096e-07
519.741	-2500	-0.000190257	-8.10915e-06		519.741	-2500	-6.18247e-05	-7.35417e-06							519.741	-2500	-1.59563e-05	2.31294e-07		519.741	-2500	-1.31905e-05	-1.91366e-06		519.741	-2500	-7.80583e-06	-3.03839e-06		519.741	-2500	-4.27837e-06	-1.31719e-07
504.751	-2400	-0.00018671	-1.36521e-05		504.751	-2400	-5.99904e-05	-4.49932e-06							504.751	-2400	-1.67907e-05	-1.84102e-06		504.751	-2400	-1.36989e-05	6.56753e-08		504.751	-2400	-6.39487e-06	-2.69759e-07		504.751	-2400	-3.5129e-06	-5.54573e-07
489.761	-2300	-0.000186128	-1.71467e-05		489.761	-2300	-5.79829e-05	-6.24855e-06							489.761	-2300	-1.64719e-05	-4.47561e-06		489.761	-2300	-1.28658e-05	-2.99621e-07		489.761	-2300	-6.18038e-06	-7.77254e-07		489.761	-2300	-3.12999e-06	-1.29648e-06
474.772	-2200	-0.000186962	-1.95555e-05		474.772	-2200	-5.87102e-05	-2.6914e-06							474.772	-2200	-1.39202e-05	-5.38123e-06		474.772	-2200	-1.22381e-05	5.72397e-07		474.772	-2200	-6.9418e-06	1.28136e-06		474.772	-2200	-2.70238e-06	8.59784e-07
459.782	-2100	-0.000184642	-1.58092e-05		459.782	-2100	-6.17502e-05	-4.30965e-06							459.782	-2100	-1.65358e-05	-1.19184e-06		459.782	-2100	-1.51465e-05	-5.55318e-06		459.782	-2100	-6.39829e-06	1.06156e-07		459.782	-2100	-2.10821e-06	-2.05307e-06
444.792	-2000	-0.000182464	-2.07336e-05		444.792	-2000	-6.2685e-05	-6.9713e-06							444.792	-2000	-1.62003e-05	6.30318e-07		444.792	-2000	-1.20422e-05	-8.31457e-07		444.792	-2000	-6.85258e-06	-1.42192e-07		444.792	-2000	-2.02372e-06	-9.7422e-07
429.803	-1900	-0.000196183	-1.81504e-05		429.803	-1900	-5.93738e-05	-8.06504e-06							429.803	-1900	-2.02116e-05	-2.49278e-06		429.803	-1900	-1.36089e-05	-2.44394e-06		429.803	-1900	-6.86829e-06	2.52308e-07		429.803	-1900	-1.42687e-06	1.20038e-07
414.813	-1800	-0.00018687	-1.17614e-05		414.813	-1800	-6.21456e-05	-9.34344e-06							414.813	-1800	-1.76538e-05	-4.95141e-07		414.813	-1800	-1.21969e-05	-1.98417e-06		414.813	-1800	-5.50654e-06	-1.38586e-06		414.813	-1800	-1.98325e-06	-9.78483e-07
399.824	-1700	-0.000190709	-1.87894e-05		399.824	-1700	-6.38517e-05	-6.17447e-06							399.824	-1700	-1.57501e-05	-1.43866e-06		399.824	-1700	-1.33212e-05	-2.22781e-06		399.824	-1700	-5.81711e-06	1.97232e-07		399.824	-1700	-3.12788e-06	-3.34504e-07
384.834	-1600	-0.000195932	-2.27353e-05		384.834	-1600	-6.39215e-05	-4.35016e-06							384.834	-1600	-1.72037e-05	-3.61982e-06		384.834	-1600	-1.44121e-05	6.65238e-07		384.834	-1600	-9.33985e-06	-5.23196e-07		384.834	-1600	-4.61407e-06	2.89913e-07
369.844	-1500	-0.000197994	-1.42803e-05		369.844	-1500	-6.33549e-05	-7.57049e-06							369.844	-1500	-1.94364e-05	-3.00922e-06		369.844	-1500	-1.47696e-05	-9.58553e-07		369.844	-1500	-7.3639e-06	-9.28663e-07		369.844	-1500	-2.21107e-06	-8.20301e-07
354.855	-1400	-0.000198594	-2.34111e-05		354.855	-1400	-6.19603e-05	-1.04088e-05							354.855	-1400	-1.94467e-05	-6.30865e-09		354.855	-1400	-1.4478e-05	-4.11157e-06		354.855	-1400	-6.17884e-06	-4.76509e-07		354.855	-1400	-3.19622e-06	7.48227e-07
339.865	-1300	-0.000199673	-2.04269e-05		339.865	-1300	-6.51494e-05	-6.16429e-06							339.865	-1300	-1.8902e-05	-3.69527e-06		339.865	-1300	-1.35384e-05	-1.87987e-06		339.865	-1300	-6.81488e-06	6.36575e-08		339.865	-1300	-2.58172e-06	-1.75184e-06
324.875	-1200	-0.000201885	-1.54137e-05		324.875	-1200	-6.71968e-05	-9.50473e-06							324.875	-1200	-1.80808e-05	-6.98371e-07		324.875	-1200	-1.1306e-05	-8.85687e-07		324.875	-1200	-5.72153e-06	1.99459e-07		324.875	-1200	-1.91876e-06	4.25524e-07
309.886	-1100	-0.000197842	-1.50811e-05		309.886	-1100	-6.15736e-05	-6.63429e-06							309.886	-1100	-1.78109e-05	-1.534e-06		309.886	-1100	-1.36887e-05	1.84338e-06		309.886	-1100	-6.77645e-06	-4.22209e-07		309.886	-1100	-2.72241e-06	-2.24142e-07
294.896	-1000	-0.000195675	-2.13575e-05		294.896	-1000	-6.22202e-05	-7.11496e-06							294.896	-1000	-1.97022e-05	-1.57313e-06		294.896	-1000	-1.48613e-05	5.5784e-07		294.896	-1000	-5.57652e-06	-1.06563e-06		294.896	-1000	-2.24873e-06	-1.77774e-08
279.907	-900	-0.000199534	-1.93306e-05		279.907	-900	-6.84808e-05	-4.32172e-06							279.907	-900	-1.65365e-05	1.01827e-06		279.907	-900	-1.43749e-05	-1.67159e-06		279.907	-900	-6.78483e-06	1.8784e-07		279.907	-900	-2.65874e-06	-4.14134e-07
264.917	-800	-0.000209962	-1.66345e-05		264.917	-800	-6.58942e-05	-1.08915e-05							264.917	-800	-1.94072e-05	-2.41068e-06		264.917	-800	-1.32238e-05	-1.49916e-06		264.917	-800	-6.22058e-06	-1.8668e-06		264.917	-800	-2.46219e-06	2.46472e-07
249.927	-700	-0.000206723	-2.01795e-05		249.927	-700	-6.7153e-05	-6.80424e-06							249.927	-700	-2.07741e-05	-2.38956e-06		249.927	-700	-1.40556e-05	-2.26154e-06		249.927	-700	-5.69618e-06	3.98668e-07		249.927	-700	-2.90385e-06	4.54209e-07
234.938	-600	-0.000197339	-2.1563e-05		234.938	-600	-6.5903e-05	-7.86965e-06							234.938	-600	-1.83094e-05	-3.68259e-06		234.938	-600	-1.34828e-05	-1.88464e-06		234.938	-600	-7.76009e-06	-1.35047e-06		234.938	-600	-2.78075e-06	-4.10298e-07
219.948	-500	-0.000208976	-2.47569e-05		219.948	-500	-7.11777e-05	-7.97638e-06							219.948	-500	-1.92206e-05	1.73232e-07		219.948	-500	-1.46248e-05	-3.46168e-06		219.948	-500	-8.32577e-06	-2.52165e-06		219.948	-500	-2.33742e-06	5.19195e-07
204.958	-400	-0.000209561	-1.60354e-05		204.958	-400	-6.7063e-05	-8.04481e-06							204.958	-400	-1.80481e-05	-8.60517e-08		204.958	-400	-1.65657e-05	1.4092e-07		204.958	-400	-7.03317e-06	-6.5026e-07		204.958	-400	-2.99759e-06	-1.13671e-06
189.969	-300	-0.000207563	-1.94125e-05		189.969	-300	-6.92668e-05	-5.00031e-06							189.969	-300	-1.76439e-05	-1.00315e-06		189.969	-300	-1.20691e-05	-3.02021e-06		189.969	-300	-6.60564e-06	-1.35054e-06		189.969	-300	-3.91751e-06	-2.84393e-07
174.979	-200	-0.000209877	-1.88955e-05		174.979	-200	-7.10603e-05	-8.01902e-06							174.979	-200	-1.79962e-05	-3.06411e-06		174.979	-200	-1.63661e-05	-1.42538e-06		174.979	-200	-8.85841e-06	7.41403e-07		174.979	-200	-2.54762e-06	6.81877e-08
159.99	-100	-0.000207624	-1.96685e-05		159.99	-100	-6.86002e-05	-6.45043e-06							159.99	-100	-1.78191e-05	-1.37768e-06		159.99	-100	-1.58117e-05	-3.27506e-06		159.99	-100	-7.95741e-06	-1.95488e-06		159.99	-100	-2.17384e-06	-4.03695e-07
158.491	-90	-0.000210192	-1.88503e-05		158.491	-90	-6.73149e-05	-1.49711e-05							158.491	-90	-1.90404e-05	-2.86637e-06		158.491	-90	-1.53575e-05	-2.50365e-06		158.491	-90	-8.41568e-06	2.27072e-07		158.491	-90	-3.41885e-06	-1.38018e-06
156.992	-80	-0.000207673	-2.11109e-05		156.992	-80	-6.91206e-05	-4.81157e-06							156.992	-80	-2.03013e-05	-1.23213e-06		156.992	-80	-1.75471e-05	-2.44893e-06		156.992	-80	-5.78016e-06	-5.24395e-08		156.992	-80	-3.50848e-06	8.45608e-07
155.493	-70	-0.000215025	-2.3253e-05		155.493	-70	-6.85141e-05	-7.72765e-06							155.493	-70	-1.65578e-05	-3.12655e-06		155.493	-70	-1.59815e-05	-9.84921e-07		155.493	-70	-6.64599e-06	4.22004e-07		155.493	-70	-2.81969e-06	-1.36842e-06
153.994	-60	-0.00021525	-1.52827e-05		153.994	-60	-7.08128e-05	-6.93712e-06							153.994	-60	-1.94452e-05	-4.24988e-06		153.994	-60	-1.32121e-05	-2.72953e-06		153.994	-60	-8.0223e-06	-1.2909e-06		153.994	-60	-1.43194e-06	4.23958e-07
152.495	-50	-0.000207541	-1.99336e-05		152.495	-50	-6.82601e-05	-9.47104e-06							152.495	-50	-1.97882e-05	-1.20416e-06		152.495	-50	-1.57748e-05	-2.17259e-06		152.495	-50	-7.91821e-06	-7.1316e-07		152.495	-50	-3.19637e-06	-3.21559e-07
150.996	-40	-0.000211148	-2.33493e-05		150.996	-40	-6.88431e-05	-9.94895e-06							150.996	-40	-2.03457e-05	-2.95297e-06		150.996	-40	-1.52703e-05	-2.30786e-06		150.996	-40	-7.88459e-06	6.26954e-07		150.996	-40	-1.04749e-06	-6.96114e-07
149.497	-30	-0.000213622	-1.96213e-05		149.497	-30	-6.33426e-05	-4.55958e-06							149.497	-30	-1.83779e-05	-2.01344e-06		149.497	-30	-1.52307e-05	-5.49586e-07		149.497	-30	-7.46448e-06	-3.4211e-07		149.497	-30	-2.72516e-06	-6.5538e-07
147.998	-20	-0.000200347	-1.92954e-05		147.998	-20	-6.16352e-05	-6.21782e-06							147.998	-20	-1.81289e-05	1.16042e-06		147.998	-20	-1.64316e-05	-1.9513e-06		147.998	-20	-7.32979e-06	-5.18995e-08		147.998	-20	-2.20289e-06	-3.56716e-07
146.499	-10	-0.000186684	-1.51696e-05		146.499	-10	-5.12233e-05	-6.27704e-06							146.499	-10	-1.30114e-05	-2.62386e-06		146.499	-10	-1.01931e-05	-1.59349e-06		146.499	-10	-4.49663e-06	-2.66074e-06		146.499	-10	-1.08254e-06	-6.71021e-07
145	0	-0.000176061	-1.35145e-05		145	0	-4.80361e-05	-4.67217e-06							145	0	-1.16106e-05	-2.23472e-06		145	0	-7.44865e-06	-4.34798e-07		145	0	-4.23606e-06	-3.43341e-07		145	0	-1.49947e-06	4.20618e-07
143.501	10	-0.000178644	-1.41112e-05		143.501	10	-4.48237e-05	-6.82304e-06							143.501	10	-9.44932e-06	-2.66147e-06		143.501	10	-8.78798e-06	-3.38007e-07		143.501	10	-3.96653e-06	-1.83539e-06		143.501	10	-1.48576e-06	-4.76299e-07
142.002	20	-0.000165071	-1.15481e-05		142.002	20	-4.36057e-05	-5.53882e-06							142.002	20	-9.57406e-06	5.96728e-07		142.002	20	-8.14516e-06	-1.29354e-06		142.002	20	-2.76345e-06	9.21552e-07		142.002	20	-2.23268e-06	-2.2841e-07
140.503	30	-0.000167541	-1.58667e-05		140.503	30	-4.1296e-05	-2.24701e-06							140.503	30	-1.12062e-05	9.09702e-07		140.503	30	-6.05795e-06	1.70313e-06		140.503	30	-1.37053e-06	-1.26948e-06		140.503	30	8.64699e-07	1.98814e-07
139.004	40	-0.000165706	-1.82552e-05		139.004	40	-4.41705e-05	1.47131e-06							139.004	40	-9.49834e-06	1.65595e-06		139.004	40	-4.19559e-06	-5.34941e-10		139.004	40	-2.34853e-06	5.96603e-07		139.004	40	-1.90586e-06	-2.63189e-07
137.505	50	-0.000162748	-1.55396e-05		137.505	50	-3.58523e-05	-2.254e-06							137.505	50	-5.52125e-06	1.48501e-06		137.505	50	-5.15897e-06	-1.18116e-06		137.505	50	-2.8257e-06	9.08816e-07		137.505	50	-6.60915e-07	-8.03021e-08
136.006	60	-0.000159871	-8.91072e-06		136.006	60	-3.81947e-05	-4.16455e-07							136.006	60	-6.37151e-06	1.67104e-06		136.006	60	-4.27259e-06	6.70125e-07		136.006	60	-1.66714e-06	-1.42375e-06		136.006	60	-1.75817e-06	8.45812e-07
134.507	70	-0.000153359	-6.87797e-06		134.507	70	-3.52183e-05	-2.17988e-06							134.507	70	-8.18318e-06	8.52895e-07		134.507	70	-4.29984e-06	3.18649e-06		134.507	70	-2.42773e-06	5.10449e-07		134.507	70	-7.08262e-07	1.63735e-06
133.008	80	-0.000163839	-1.37265e-05		133.008	80	-3.6464e-05	-4.2746e-06							133.008	80	-6.59794e-06	-1.02666e-06		133.008	80	-6.10108e-06	-4.46923e-07		133.008	80	-3.27203e-07	-2.88931e-07		133.008	80	-1.15609e-07	-9.61103e-07
131.509	90	-0.00015332	-1.10335e-05		131.509	90	-3.60946e-05	-5.80158e-06							131.509	90	-4.70221e-06	-3.83005e-07		131.509	90	-4.00091e-06	1.43631e-06		131.509	90	-1.07123e-06	-4.2815e-07		131.509	90	-4.52033e-07	-6.91456e-07
130.01	100	-0.000152089	-1.26435e-05		130.01	100	-3.50235e-05	-7.07464e-06							130.01	100	-6.84074e-06	-1.37848e-06		130.01	100	-5.3084e-06	-2.66402e-06		130.01	100	-6.86473e-07	7.79863e-07		130.01	100	7.96065e-07	-5.78221e-08
115.021	200	-0.000150513	-7.77782e-06		115.021	200	-3.17938e-05	-4.72277e-06							115.021	200	-7.94272e-06	-8.88343e-07		115.021	200	-4.58357e-06	-9.28605e-07		115.021	200	-1.13886e-06	-1.02253e-06		115.021	200	-2.66563e-07	1.42335e-06
100.031	300	-0.000156056	-1.19982e-05		100.031	300	-3.54143e-05	-3.10014e-06							100.031	300	-8.00234e-06	-2.68914e-06		100.031	300	-4.72386e-06	-2.04775e-07		100.031	300	-2.89386e-07	-6.4945e-07		100.031	300	1.49163e-07	-7.9433e-08
85.0415	400	-0.000151678	-7.44756e-06		85.0415	400	-3.23606e-05	-4.39765e-06							85.0415	400	-5.88346e-06	5.9899e-07		85.0415	400	-4.87095e-06	-9.1468e-07		85.0415	400	-1.73393e-06	-3.73294e-07		85.0415	400	-5.54201e-07	-1.01042e-06
70.0519	500	-0.000152852	-1.61563e-05		70.0519	500	-3.7589e-05	-4.43008e-06							70.0519	500	-8.41009e-06	1.37863e-06		70.0519	500	-9.28276e-06	-1.63246e-07		70.0519	500	-6.08816e-07	1.02607e-06		70.0519	500	-1.09184e-06	-7.46064e-07
55.0623	600	-0.000151941	-1.43002e-05		55.0623	600	-3.38675e-05	-5.76919e-07							55.0623	600	-6.17265e-06	-1.2445e-06		55.0623	600	-2.76855e-06	-1.86772e-06		55.0623	600	-2.64314e-06	-1.33615e-06		55.0623	600	-1.7669e-06	-8.59104e-07
40.0726	700	-0.000154149	-1.25668e-05		40.0726	700	-3.86459e-05	-6.53227e-06							40.0726	700	-7.35486e-06	3.90788e-07		40.0726	700	-4.36257e-06	-2.21475e-07		40.0726	700	6.57684e-07	-1.68986e-06		40.0726	700	-7.50136e-07	-1.79846e-07
25.083	800	-0.000147244	-1.35844e-05		25.083	800	-3.78865e-05	-4.85523e-06							25.083	800	-5.85215e-06	1.84179e-06		25.083	800	-4.20339e-06	-1.42657e-06		25.083	800	-2.50491e-06	-1.30786e-06		25.083	800	-4.60538e-07	2.87728e-07
10.0934	900	-0.000154169	-1.72654e-05		10.0934	900	-3.86905e-05	1.18943e-06							10.0934	900	-7.17605e-06	-1.01081e-06		10.0934	900	-4.0114e-06	-1.52913e-06		10.0934	900	-3.23135e-06	3.82718e-07		10.0934	900	2.16221e-07	4.91746e-07
-4.89623	1000	-0.000151594	-1.34124e-05		-4.89623	1000	-3.55394e-05	-4.74593e-06							-4.89623	1000	-5.45689e-06	1.44011e-06		-4.89623	1000	-3.15443e-06	-3.02381e-08		-4.89623	1000	-3.29448e-07	1.23004e-06		-4.89623	1000	5.80471e-07	-1.48999e-07
